# Supplementary material for: New link between RNH1 and E2F1: regulates the development of lung adenocarcinoma
Source: BMC Cancer. 2024 May 24;24:635. doi: 10.1186/s12885-024-12392-6 (PMC11118993; doi:10.1186/s12885-024-12392-6)
Supplement: Supplementary file 1 — Supplementary Material 1 [file 12885_2024_12392_MOESM1_ESM.xlsx]

## Sheet: Upregulated
id	GeneName	baseMeanA	baseMeanB	baseMean	log2FoldChange	lfcSE	stat	pvalue	padj	Description
ENSG00000004777	ARHGAP33	63.6155	24.4995	44.0575	1.38757	0.233264	5.9485	2.70608e-09	3.26152e-08	Rho GTPase activating protein 33 [Source:HGNCSymbol;Acc:HGNC:23085]
ENSG00000007402	CACNA2D2	26.6683	11.4866	19.0775	1.19382	0.377308	3.16403	0.001556	0.00496454	calcium voltage-gated channel auxiliary subunitalpha2delta 2 [Source:HGNC Symbol;Acc:HGNC:1400]
ENSG00000008056	SYN1	30.35	8.95614	19.6531	1.79762	0.377576	4.76095	1.92684e-06	1.30351e-05	synapsin I [Source:HGNC Symbol;Acc:HGNC:11494]"
ENSG00000008735	MAPK8IP2	60.5892	25.9999	43.2946	1.21116	0.242337	4.99781	5.7984e-07	4.41078e-06	mitogen-activated protein kinase 8 interactingprotein 2 [Source:HGNC Symbol;Acc:HGNC:6883]
ENSG00000009950	MLXIPL	69.6242	33.3162	51.4702	1.04966	0.241081	4.35395	1.33703e-05	7.35801e-05	MLX interacting protein like [Source:HGNCSymbol;Acc:HGNC:12744]
ENSG00000011243	AKAP8L	892.944	415.71	654.327	1.10314	0.081945	13.462	2.61774e-41	6.93411e-39	A-kinase anchoring protein 8 like [Source:HGNCSymbol;Acc:HGNC:29857]
ENSG00000011347	SYT7	58.164	21.0297	39.5968	1.46546	0.277851	5.27428	1.33278e-07	1.14047e-06	synaptotagmin 7 [Source:HGNCSymbol;Acc:HGNC:11514]
ENSG00000015285	WAS	17.2817	8.28584	12.7838	1.1066	0.438313	2.52468	0.0115803	0.0278246	WASP actin nucleation promoting factor [Source:HGNCSymbol;Acc:HGNC:12731]
ENSG00000035664	DAPK2	16.2137	6.83128	11.5225	1.22607	0.481993	2.54376	0.0109667	0.0266509	death associated protein kinase 2 [Source:HGNCSymbol;Acc:HGNC:2675]
ENSG00000040608	RTN4R	156.041	67.2399	111.64	1.21605	0.147477	8.24569	1.6421e-16	5.69007e-15	reticulon 4 receptor [Source:HGNCSymbol;Acc:HGNC:18601]
ENSG00000052802	MSMO1	1975.79	816.511	1396.15	1.27452	0.236272	5.3943	6.87894e-08	6.27848e-07	methylsterol monooxygenase 1 [Source:HGNCSymbol;Acc:HGNC:10545]
ENSG00000055118	KCNH2	84.0664	25.8675	54.967	1.71102	0.272894	6.26991	3.6125e-10	5.20689e-09	potassium voltage-gated channel subfamily H member2 [Source:HGNC Symbol;Acc:HGNC:6251]
ENSG00000058091	CDK14	34.2928	16.1228	25.2078	1.08804	0.312237	3.48465	0.000492775	0.00181125	cyclin dependent kinase 14 [Source:HGNCSymbol;Acc:HGNC:8883]
ENSG00000058404	CAMK2B	17.7252	8.28938	13.0073	1.11321	0.425996	2.61319	0.00897015	0.0224442	calcium/calmodulin dependent protein kinase II beta[Source:HGNC Symbol;Acc:HGNC:1461]
ENSG00000059378	PARP12	626.59	286.339	456.465	1.12452	0.102916	10.9266	8.60398e-28	9.67542e-26	poly(ADP-ribose) polymerase family member 12[Source:HGNC Symbol;Acc:HGNC:21919]
ENSG00000067064	IDI1	2214.71	1021.95	1618.33	1.11517	0.150734	7.39828	1.37963e-13	3.35617e-12	isopentenyl-diphosphate delta isomerase 1[Source:HGNC Symbol;Acc:HGNC:5387]
ENSG00000070495	JMJD6	1915.64	885.405	1400.52	1.11312	0.0892135	12.477	9.9673e-36	1.88588e-33	jumonji domain containing 6, arginine demethylaseand lysine hydroxylase [Source:HGNCSymbol;Acc:HGNC:19355]
ENSG00000072954	TMEM38A	59.8716	28.4182	44.1449	1.0799	0.225657	4.78558	1.70496e-06	1.16665e-05	transmembrane protein 38A [Source:HGNCSymbol;Acc:HGNC:28462]
ENSG00000076826	CAMSAP3	134.648	50.7595	92.704	1.40972	0.17673	7.97667	1.50339e-15	4.66678e-14	calmodulin regulated spectrin associated proteinfamily member 3 [Source:HGNC Symbol;Acc:HGNC:29307]
ENSG00000076864	RAP1GAP	42.6974	20.4484	31.5729	1.06029	0.260108	4.07633	4.57513e-05	0.00022124	RAP1 GTPase activating protein [Source:HGNCSymbol;Acc:HGNC:9858]
ENSG00000078804	TP53INP2	1041.84	498.777	770.307	1.05989	0.0788944	13.4343	3.80636e-41	9.45245e-39	tumor protein p53 inducible nuclear protein 2[Source:HGNC Symbol;Acc:HGNC:16104]
ENSG00000080824	HSP90AA1	48889.3	19673.8	34281.5	1.31318	0.0915907	14.3374	1.27662e-46	4.7554e-44	heat shock protein 90 alpha family class A member 1[Source:HGNC Symbol;Acc:HGNC:5253]
ENSG00000081059	TCF7	15.3285	7.27455	11.3015	1.06938	0.465523	2.29717	0.0216093	0.0470568	transcription factor 7 [Source:HGNCSymbol;Acc:HGNC:11639]
ENSG00000086061	DNAJA1	5784.72	2540.96	4162.84	1.18639	0.079939	14.8412	7.93826e-50	3.15413e-47	DnaJ heat shock protein family (Hsp40) member A1[Source:HGNC Symbol;Acc:HGNC:5229]
ENSG00000086544	ITPKC	385.613	188.675	287.144	1.026	0.133177	7.704	1.31875e-14	3.66421e-13	inositol-trisphosphate 3-kinase C [Source:HGNCSymbol;Acc:HGNC:14897]
ENSG00000092929	UNC13D	22.6854	8.4736	15.5795	1.45023	0.392597	3.69395	0.0002208	0.000895826	unc-13 homolog D [Source:HGNCSymbol;Acc:HGNC:23147]
ENSG00000096696	DSP	34.3482	12.0193	23.1837	1.48587	0.323846	4.58821	4.47057e-06	2.78563e-05	desmoplakin [Source:HGNC Symbol;Acc:HGNC:3052]"
ENSG00000099194	SCD	38456	17792.3	28124.1	1.11194	0.232738	4.77766	1.77344e-06	1.20865e-05	stearoyl-CoA desaturase [Source:HGNCSymbol;Acc:HGNC:10571]
ENSG00000100292	HMOX1	10794.9	3315.85	7055.39	1.70287	0.431737	3.94423	8.0056e-05	0.000363115	heme oxygenase 1 [Source:HGNCSymbol;Acc:HGNC:5013]
ENSG00000101670	LIPG	318.908	144.331	231.619	1.14278	0.354815	3.22078	0.00127841	0.00418759	lipase G, endothelial type [Source:HGNCSymbol;Acc:HGNC:6623]
ENSG00000102057	KCND1	37.3798	3.33642	20.3581	3.44097	0.466099	7.38248	1.55364e-13	3.75646e-12	potassium voltage-gated channel subfamily D member1 [Source:HGNC Symbol;Acc:HGNC:6237]
ENSG00000104055	TGM5	13.9724	6.46664	10.2195	1.16113	0.46324	2.50654	0.012192	0.0290107	transglutaminase 5 [Source:HGNCSymbol;Acc:HGNC:11781]
ENSG00000104059	FAM189A1	21.3714	8.29352	14.8325	1.35004	0.40422	3.33987	0.000838173	0.00288666	family with sequence similarity 189 member A1[Source:HGNC Symbol;Acc:HGNC:29075]
ENSG00000104888	SLC17A7	19.1462	5.32328	12.2348	1.87461	0.457077	4.1013	4.10843e-05	0.000201782	solute carrier family 17 member 7 [Source:HGNCSymbol;Acc:HGNC:16704]
ENSG00000104899	AMH	80.3484	35.9276	58.138	1.1551	0.215492	5.36031	8.30801e-08	7.45158e-07	anti-Mullerian hormone [Source:HGNCSymbol;Acc:HGNC:464]
ENSG00000105655	ISYNA1	15.897	5.83619	10.8666	1.46031	0.469823	3.1082	0.00188228	0.00584902	inositol-3-phosphate synthase 1 [Source:HGNCSymbol;Acc:HGNC:29821]
ENSG00000106236	NPTX2	115.629	54.3484	84.9886	1.09348	0.169233	6.46139	1.03746e-10	1.64012e-09	neuronal pentraxin 2 [Source:HGNCSymbol;Acc:HGNC:7953]
ENSG00000109971	HSPA8	73552.4	31610.9	52581.7	1.2183	0.0742594	16.406	1.73148e-60	1.14663e-57	heat shock protein family A (Hsp70) member 8[Source:HGNC Symbol;Acc:HGNC:5241]
ENSG00000110921	MVK	869.753	405.062	637.408	1.10213	0.15646	7.04413	1.86621e-12	3.90266e-11	mevalonate kinase [Source:HGNCSymbol;Acc:HGNC:7530]
ENSG00000112972	HMGCS1	2126.28	691.335	1408.81	1.62048	0.249906	6.48435	8.91178e-11	1.43165e-09	3-hydroxy-3-methylglutaryl-CoA synthase 1[Source:HGNC Symbol;Acc:HGNC:5007]
ENSG00000114737	CISH	36.1536	9.5012	22.8274	1.90059	0.39947	4.75777	1.95744e-06	1.32121e-05	cytokine inducible SH2 containing protein[Source:HGNC Symbol;Acc:HGNC:1984]
ENSG00000114805	PLCH1	24.361	11.8725	18.1168	1.07552	0.353521	3.04231	0.00234769	0.00710265	phospholipase C eta 1 [Source:HGNCSymbol;Acc:HGNC:29185]
ENSG00000115194	SLC30A3	52.4137	17.4341	34.9239	1.59614	0.267363	5.96994	2.37339e-09	2.89865e-08	solute carrier family 30 member 3 [Source:HGNCSymbol;Acc:HGNC:11014]
ENSG00000115267	IFIH1	218.554	80.1191	149.337	1.45265	0.146779	9.89687	4.29491e-23	3.03691e-21	interferon induced with helicase C domain 1[Source:HGNC Symbol;Acc:HGNC:18873]
ENSG00000115687	PASK	185.69	84.6779	135.184	1.13434	0.139023	8.15939	3.36721e-16	1.14351e-14	PAS domain containing serine/threonine kinase[Source:HGNC Symbol;Acc:HGNC:17270]
ENSG00000116096	SPR	2263.73	1111.9	1687.81	1.02442	0.0724442	14.1409	2.12603e-45	7.24065e-43	sepiapterin reductase [Source:HGNCSymbol;Acc:HGNC:11257]
ENSG00000116717	GADD45A	1405.7	649.244	1027.47	1.11392	0.238951	4.66171	3.13593e-06	2.02933e-05	growth arrest and DNA damage inducible alpha[Source:HGNC Symbol;Acc:HGNC:4095]
ENSG00000117707	PROX1	24.8643	10.6701	17.7672	1.24682	0.447035	2.78908	0.00528576	0.0143455	prospero homeobox 1 [Source:HGNCSymbol;Acc:HGNC:9459]
ENSG00000118298	CA14	28.7977	12.2768	20.5372	1.19744	0.334371	3.58116	0.000342071	0.00131193	carbonic anhydrase 14 [Source:HGNCSymbol;Acc:HGNC:1372]
ENSG00000119630	PGF	56.3737	12.3365	34.3551	2.19146	0.324098	6.76171	1.36369e-11	2.4704e-10	placental growth factor [Source:HGNCSymbol;Acc:HGNC:8893]
ENSG00000119737	GPR75	17.1953	5.77825	11.4868	1.55141	0.461277	3.3633	0.000770156	0.00268507	G protein-coupled receptor 75 [Source:HGNCSymbol;Acc:HGNC:4526]
ENSG00000120694	HSPH1	3998.89	1570.21	2784.55	1.34767	0.0811178	16.6137	5.54197e-62	4.40402e-59	heat shock protein family H (Hsp110) member 1[Source:HGNC Symbol;Acc:HGNC:16969]
ENSG00000120833	SOCS2	161.694	58.9734	110.334	1.47229	0.168344	8.7457	2.21631e-18	1.0007e-16	suppressor of cytokine signaling 2 [Source:HGNCSymbol;Acc:HGNC:19382]
ENSG00000120949	TNFRSF8	23.1817	7.21343	15.1976	1.67913	0.438145	3.83236	0.000126919	0.000546953	TNF receptor superfamily member 8 [Source:HGNCSymbol;Acc:HGNC:11923]
ENSG00000123358	NR4A1	5031.19	2445.33	3738.26	1.04085	0.0776601	13.4026	5.83699e-41	1.41994e-38	nuclear receptor subfamily 4 group A member 1[Source:HGNC Symbol;Acc:HGNC:7980]
ENSG00000124762	CDKN1A	4984.95	2253.2	3619.08	1.14543	0.120201	9.52932	1.58321e-21	9.57966e-20	cyclin dependent kinase inhibitor 1A [Source:HGNCSymbol;Acc:HGNC:1784]
ENSG00000125266	EFNB2	19.3436	6.22661	12.7851	1.60217	0.427203	3.75037	0.000176575	0.000737481	ephrin B2 [Source:HGNC Symbol;Acc:HGNC:3227]"
ENSG00000128203	ASPHD2	27.8532	12.6671	20.2602	1.15604	0.355353	3.25322	0.00114106	0.00378238	aspartate beta-hydroxylase domain containing 2[Source:HGNC Symbol;Acc:HGNC:30437]
ENSG00000128335	APOL2	876.444	417.557	647.001	1.06868	0.156744	6.81798	9.23321e-12	1.71969e-10	apolipoprotein L2 [Source:HGNCSymbol;Acc:HGNC:619]
ENSG00000128408	RIBC2	30.8997	13.0394	21.9696	1.29004	0.388675	3.31908	0.000903147	0.00308467	RIB43A domain with coiled-coils 2 [Source:HGNCSymbol;Acc:HGNC:13241]
ENSG00000128965	CHAC1	915.026	439.528	677.277	1.05726	0.278423	3.79732	0.000146271	0.000622028	ChaC glutathione specific gamma-glutamylcyclotransferase 1 [Source:HGNCSymbol;Acc:HGNC:28680]
ENSG00000129646	QRICH2	28.7627	6.72949	17.7461	2.14632	0.417139	5.14535	2.67028e-07	2.16777e-06	glutamine rich 2 [Source:HGNCSymbol;Acc:HGNC:25326]
ENSG00000129757	CDKN1C	27.5461	12.2938	19.92	1.16493	0.331208	3.51722	0.000436099	0.00162345	cyclin dependent kinase inhibitor 1C [Source:HGNCSymbol;Acc:HGNC:1786]
ENSG00000129993	CBFA2T3	19.6996	5.40665	12.5531	1.88695	0.475177	3.97105	7.15553e-05	0.000328306	CBFA2/RUNX1 partner transcriptional co-repressor 3[Source:HGNC Symbol;Acc:HGNC:1537]
ENSG00000130164	LDLR	2430.87	965.236	1698.05	1.3323	0.24881	5.3547	8.56974e-08	7.65178e-07	low density lipoprotein receptor [Source:HGNCSymbol;Acc:HGNC:6547]
ENSG00000130294	KIF1A	86.9832	34.5136	60.7484	1.34164	0.238666	5.62141	1.89403e-08	1.92471e-07	kinesin family member 1A [Source:HGNCSymbol;Acc:HGNC:888]
ENSG00000130584	ZBTB46	39.8925	17.2209	28.5567	1.25536	0.30893	4.06356	4.83303e-05	0.000232017	zinc finger and BTB domain containing 46[Source:HGNC Symbol;Acc:HGNC:16094]
ENSG00000130589	HELZ2	293.459	120.307	206.883	1.29375	0.138805	9.32061	1.15678e-20	6.50416e-19	helicase with zinc finger 2 [Source:HGNCSymbol;Acc:HGNC:30021]
ENSG00000131196	NFATC1	122.215	49.5112	85.8631	1.31152	0.181732	7.21676	5.32412e-13	1.20883e-11	nuclear factor of activated T cells 1 [Source:HGNCSymbol;Acc:HGNC:7775]
ENSG00000131242	RAB11FIP4	132.628	45.7025	89.1652	1.54172	0.181518	8.49348	2.00533e-17	8.0755e-16	RAB11 family interacting protein 4 [Source:HGNCSymbol;Acc:HGNC:30267]
ENSG00000131471	AOC3	23.123	6.36896	14.746	1.79941	0.425354	4.23037	2.33307e-05	0.000121495	amine oxidase copper containing 3 [Source:HGNCSymbol;Acc:HGNC:550]
ENSG00000131480	AOC2	58.2048	12.2916	35.2482	2.22365	0.293079	7.5872	3.26897e-14	8.65913e-13	amine oxidase copper containing 2 [Source:HGNCSymbol;Acc:HGNC:549]
ENSG00000132002	DNAJB1	5594.74	2397.79	3996.26	1.22217	0.0872285	14.0112	1.33177e-44	4.25665e-42	DnaJ heat shock protein family (Hsp40) member B1[Source:HGNC Symbol;Acc:HGNC:5270]
ENSG00000132510	KDM6B	746.842	340.169	543.506	1.13343	0.0866734	13.077	4.45458e-39	9.83307e-37	lysine demethylase 6B [Source:HGNCSymbol;Acc:HGNC:29012]
ENSG00000133433	GSTT2B	19.4679	9.11067	14.2893	1.11067	0.399175	2.78241	0.00539566	0.0145842	glutathione S-transferase theta 2B [Source:HGNCSymbol;Acc:HGNC:33437]
ENSG00000134317	GRHL1	27.7396	4.05413	15.8969	2.80336	0.457115	6.13273	8.63852e-10	1.15439e-08	grainyhead like transcription factor 1 [Source:HGNCSymbol;Acc:HGNC:17923]
ENSG00000135063	FAM189A2	57.9531	19.3863	38.6697	1.55733	0.251414	6.19429	5.85498e-10	8.08706e-09	family with sequence similarity 189 member A2[Source:HGNC Symbol;Acc:HGNC:24820]
ENSG00000135097	MSI1	27.4122	12.4248	19.9185	1.12098	0.323903	3.46086	0.000538455	0.00195325	musashi RNA binding protein 1 [Source:HGNCSymbol;Acc:HGNC:7330]
ENSG00000135338	LCA5	22.5761	10.8113	16.6937	1.06042	0.353253	3.00188	0.00268321	0.00796211	lebercilin LCA5 [Source:HGNCSymbol;Acc:HGNC:31923]
ENSG00000135903	PAX3	97.0424	42.0272	69.5348	1.21484	0.189584	6.40791	1.47523e-10	2.27193e-09	paired box 3 [Source:HGNC Symbol;Acc:HGNC:8617]"
ENSG00000136490	LIMD2	33.8335	16.2563	25.0449	1.04727	0.289493	3.61762	0.00029733	0.00116279	LIM domain containing 2 [Source:HGNCSymbol;Acc:HGNC:28142]
ENSG00000136944	LMX1B	154.607	61.6866	108.147	1.33678	0.155244	8.61083	7.25335e-18	3.04436e-16	LIM homeobox transcription factor 1 beta[Source:HGNC Symbol;Acc:HGNC:6654]
ENSG00000137673	MMP7	18.2194	3.42947	10.8244	2.34975	0.670976	3.50199	0.000461792	0.0017079	matrix metallopeptidase 7 [Source:HGNCSymbol;Acc:HGNC:7174]
ENSG00000138769	CDKL2	18.0174	7.45735	12.7374	1.28721	0.419933	3.06528	0.00217468	0.00663822	cyclin dependent kinase like 2 [Source:HGNCSymbol;Acc:HGNC:1782]
ENSG00000139714	MORN3	17.635	7.92889	12.782	1.19183	0.445218	2.67695	0.0074295	0.0191771	MORN repeat containing 3 [Source:HGNCSymbol;Acc:HGNC:29807]
ENSG00000140403	DNAJA4	18.8778	5.98659	12.4322	1.62264	0.442042	3.67078	0.000241815	0.000970438	DnaJ heat shock protein family (Hsp40) member A4[Source:HGNC Symbol;Acc:HGNC:14885]
ENSG00000140807	NKD1	25.217	6.34804	15.7825	1.97995	0.415687	4.76309	1.90654e-06	1.29124e-05	NKD inhibitor of WNT signaling pathway 1[Source:HGNC Symbol;Acc:HGNC:17045]
ENSG00000141314	RHBDL3	22.8251	10.3188	16.572	1.12989	0.365369	3.09246	0.00198504	0.0061268	rhomboid like 3 [Source:HGNCSymbol;Acc:HGNC:16502]
ENSG00000141391	PRELID3A	133.68	59.2353	96.4575	1.1736	0.180093	6.51659	7.19216e-11	1.17439e-09	PRELI domain containing 3A [Source:HGNCSymbol;Acc:HGNC:24639]
ENSG00000142528	ZNF473	273.19	102.891	188.041	1.41344	0.128286	11.0179	3.13283e-28	3.62557e-26	zinc finger protein 473 [Source:HGNCSymbol;Acc:HGNC:23239]
ENSG00000142611	PRDM16	40.7463	14.1613	27.4538	1.55137	0.318578	4.86965	1.11793e-06	7.98429e-06	PR/SET domain 16 [Source:HGNCSymbol;Acc:HGNC:14000]
ENSG00000143375	CGN	18.2337	8.61514	13.4244	1.10778	0.394252	2.80983	0.00495675	0.0135608	cingulin [Source:HGNC Symbol;Acc:HGNC:17429]"
ENSG00000143387	CTSK	57.232	20.4041	38.8181	1.45628	0.287983	5.05683	4.26278e-07	3.34732e-06	cathepsin K [Source:HGNC Symbol;Acc:HGNC:2536]"
ENSG00000143450	OAZ3	15.0353	6.13971	10.5875	1.2808	0.465956	2.74876	0.00598211	0.0159559	ornithine decarboxylase antizyme 3 [Source:HGNCSymbol;Acc:HGNC:8097]
ENSG00000143494	VASH2	68.1049	29.5331	48.819	1.22211	0.28637	4.26759	1.97592e-05	0.000104773	vasohibin 2 [Source:HGNC Symbol;Acc:HGNC:25723]"
ENSG00000143816	WNT9A	46.2471	10.7588	28.503	2.12981	0.329914	6.45567	1.07744e-10	1.69658e-09	Wnt family member 9A [Source:HGNCSymbol;Acc:HGNC:12778]
ENSG00000145198	VWA5B2	19.9717	4.38424	12.178	2.15308	0.480234	4.4834	7.34645e-06	4.32657e-05	von Willebrand factor A domain containing 5B2[Source:HGNC Symbol;Acc:HGNC:25144]
ENSG00000146267	FAXC	37.2109	17.7216	27.4663	1.05615	0.311617	3.38927	0.000700794	0.0024656	failed axon connections homolog, metaxin like GSTdomain containing [Source:HGNC Symbol;Acc:HGNC:20742]
ENSG00000146950	SHROOM2	38.6611	16.4309	27.546	1.25916	0.298201	4.22251	2.416e-05	0.000125375	shroom family member 2 [Source:HGNCSymbol;Acc:HGNC:630]
ENSG00000149948	HMGA2	12.2223	4.32087	8.27156	1.50557	0.615605	2.44567	0.0144583	0.0334062	high mobility group AT-hook 2 [Source:HGNCSymbol;Acc:HGNC:5009]
ENSG00000151929	BAG3	3523.02	1338.21	2430.61	1.39579	0.0795508	17.5459	6.39848e-69	7.62699e-66	BAG cochaperone 3 [Source:HGNCSymbol;Acc:HGNC:939]
ENSG00000152137	HSPB8	2182.12	951.236	1566.68	1.19722	0.105166	11.3841	5.01977e-30	6.6484e-28	heat shock protein family B (small) member 8[Source:HGNC Symbol;Acc:HGNC:30171]
ENSG00000152284	TCF7L1	53.5117	23.9495	38.7306	1.16766	0.23764	4.91355	8.94415e-07	6.50087e-06	transcription factor 7 like 1 [Source:HGNCSymbol;Acc:HGNC:11640]
ENSG00000152503	TRIM36	58.3839	13.2982	35.8411	2.1386	0.307122	6.96334	3.32288e-12	6.62352e-11	tripartite motif containing 36 [Source:HGNCSymbol;Acc:HGNC:16280]
ENSG00000156050	FAM161B	106.004	44.5043	75.2543	1.25795	0.196123	6.4141	1.41662e-10	2.18731e-09	FAM161 centrosomal protein B [Source:HGNCSymbol;Acc:HGNC:19854]
ENSG00000157514	TSC22D3	2906.39	1398.61	2152.5	1.05474	0.105163	10.0296	1.12998e-23	8.31443e-22	TSC22 domain family member 3 [Source:HGNCSymbol;Acc:HGNC:3051]
ENSG00000158201	ABHD3	176.251	85.2754	130.763	1.0391	0.149014	6.97316	3.09898e-12	6.21883e-11	abhydrolase domain containing 3, phospholipase[Source:HGNC Symbol;Acc:HGNC:18718]
ENSG00000158747	NBL1	753.742	353.954	553.848	1.08936	0.0926837	11.7535	6.77618e-32	1.06279e-29	NBL1, DAN family BMP antagonist [Source:HGNCSymbol;Acc:HGNC:7650]
ENSG00000159388	BTG2	411.091	191.933	301.512	1.10168	0.102699	10.7272	7.58228e-27	7.46948e-25	BTG anti-proliferation factor 2 [Source:HGNCSymbol;Acc:HGNC:1131]
ENSG00000159753	CARMIL2	114.419	20.3969	67.4081	2.50751	0.241713	10.3739	3.25851e-25	2.92041e-23	capping protein regulator and myosin 1 linker 2[Source:HGNC Symbol;Acc:HGNC:27089]
ENSG00000160570	DEDD2	770.875	374.655	572.765	1.04104	0.115278	9.0307	1.70572e-19	8.54291e-18	death effector domain containing 2 [Source:HGNCSymbol;Acc:HGNC:24450]
ENSG00000160588	MPZL3	52.1558	18.6541	35.4049	1.4854	0.281126	5.28376	1.26558e-07	1.08609e-06	myelin protein zero like 3 [Source:HGNCSymbol;Acc:HGNC:27279]
ENSG00000161682	FAM171A2	140.536	52.9042	96.7198	1.4184	0.170577	8.31533	9.14958e-17	3.30494e-15	family with sequence similarity 171 member A2[Source:HGNC Symbol;Acc:HGNC:30480]
ENSG00000162616	DNAJB4	673.391	314.637	494.014	1.09732	0.0980103	11.196	4.26704e-29	5.35401e-27	DnaJ heat shock protein family (Hsp40) member B4[Source:HGNC Symbol;Acc:HGNC:14886]
ENSG00000162733	DDR2	27.5747	12.8653	20.22	1.08276	0.356656	3.03586	0.00239852	0.00723623	discoidin domain receptor tyrosine kinase 2[Source:HGNC Symbol;Acc:HGNC:2731]
ENSG00000162772	ATF3	530.558	179.884	355.221	1.55961	0.344426	4.52813	5.95089e-06	3.58075e-05	activating transcription factor 3 [Source:HGNCSymbol;Acc:HGNC:785]
ENSG00000162817	C1orf115	317.322	151.436	234.379	1.06901	0.113081	9.45351	3.27646e-21	1.91448e-19	chromosome 1 open reading frame 115 [Source:HGNCSymbol;Acc:HGNC:25873]
ENSG00000163235	TGFA	21.2308	7.3241	14.2774	1.54332	0.399345	3.86463	0.000111256	0.000486848	transforming growth factor alpha [Source:HGNCSymbol;Acc:HGNC:11765]
ENSG00000163376	KBTBD8	14.4883	6.58015	10.5342	1.13767	0.475697	2.39158	0.0167758	0.0377902	kelch repeat and BTB domain containing 8[Source:HGNC Symbol;Acc:HGNC:30691]
ENSG00000163472	TMEM79	355.168	153.199	254.184	1.21239	0.118551	10.2268	1.50408e-24	1.22236e-22	transmembrane protein 79 [Source:HGNCSymbol;Acc:HGNC:28196]
ENSG00000163590	PPM1L	53.7489	24.9424	39.3457	1.10037	0.261717	4.20443	2.61736e-05	0.000134594	protein phosphatase, Mg2+/Mn2+ dependent 1L[Source:HGNC Symbol;Acc:HGNC:16381]
ENSG00000163624	CDS1	44.9419	19.4186	32.1802	1.19254	0.268045	4.44902	8.62646e-06	4.9892e-05	CDP-diacylglycerol synthase 1 [Source:HGNCSymbol;Acc:HGNC:1800]
ENSG00000164061	BSN	38.0058	10.1069	24.0564	1.92313	0.345735	5.56243	2.66043e-08	2.61652e-07	bassoon presynaptic cytomatrix protein [Source:HGNCSymbol;Acc:HGNC:1117]
ENSG00000164638	SLC29A4	117.874	50.8748	84.3744	1.21753	0.180731	6.73669	1.62032e-11	2.9044e-10	solute carrier family 29 member 4 [Source:HGNCSymbol;Acc:HGNC:23097]
ENSG00000164938	TP53INP1	159.722	74.3811	117.052	1.10534	0.149207	7.40808	1.28138e-13	3.14929e-12	tumor protein p53 inducible nuclear protein 1[Source:HGNC Symbol;Acc:HGNC:18022]
ENSG00000164976	MYORG	34.7487	16.537	25.6428	1.06428	0.303205	3.51011	0.000447925	0.00166332	myogenesis regulating glycosidase (putative)[Source:HGNC Symbol;Acc:HGNC:19918]
ENSG00000165025	SYK	40.2743	17.3737	28.824	1.20709	0.280692	4.30042	1.70475e-05	9.18239e-05	spleen associated tyrosine kinase [Source:HGNCSymbol;Acc:HGNC:11491]
ENSG00000166689	PLEKHA7	32.2657	10.761	21.5133	1.57735	0.346365	4.55401	5.26329e-06	3.22562e-05	pleckstrin homology domain containing A7[Source:HGNC Symbol;Acc:HGNC:27049]
ENSG00000167562	ZNF701	28.8428	14.0105	21.4267	1.03676	0.317187	3.26862	0.00108074	0.00361441	zinc finger protein 701 [Source:HGNCSymbol;Acc:HGNC:25597]
ENSG00000167703	SLC43A2	91.328	27.1672	59.2476	1.73571	0.220416	7.87467	3.41631e-15	1.01552e-13	solute carrier family 43 member 2 [Source:HGNCSymbol;Acc:HGNC:23087]
ENSG00000167723	TRPV3	20.7535	7.30103	14.0273	1.47867	0.412067	3.58841	0.000332699	0.00128176	transient receptor potential cation channelsubfamily V member 3 [Source:HGNC Symbol;Acc:HGNC:18084]
ENSG00000169258	GPRIN1	143.843	63.0633	103.453	1.20376	0.163984	7.3407	2.12483e-13	5.08593e-12	G protein regulated inducer of neurite outgrowth 1[Source:HGNC Symbol;Acc:HGNC:24835]
ENSG00000169783	LINGO1	17.2938	6.33669	11.8152	1.43519	0.428754	3.34734	0.000815912	0.00282067	leucine rich repeat and Ig domain containing 1[Source:HGNC Symbol;Acc:HGNC:21205]
ENSG00000171450	CDK5R2	33.1436	14.7657	23.9547	1.18953	0.306795	3.87729	0.000105628	0.000464778	cyclin dependent kinase 5 regulatory subunit 2[Source:HGNC Symbol;Acc:HGNC:1776]
ENSG00000172059	KLF11	170.527	64.3417	117.434	1.40068	0.166738	8.4005	4.44581e-17	1.70949e-15	Kruppel like factor 11 [Source:HGNCSymbol;Acc:HGNC:11811]
ENSG00000172602	RND1	16.8726	3.89214	10.3824	2.16521	0.510402	4.24216	2.21379e-05	0.000115993	Rho family GTPase 1 [Source:HGNCSymbol;Acc:HGNC:18314]
ENSG00000173013	CCDC96	18.4235	7.76394	13.0937	1.20815	0.442668	2.72924	0.006348	0.016763	coiled-coil domain containing 96 [Source:HGNCSymbol;Acc:HGNC:26900]
ENSG00000175274	TP53I11	22.8622	11.2241	17.0431	1.06284	0.371294	2.86254	0.00420258	0.0117017	tumor protein p53 inducible protein 11 [Source:HGNCSymbol;Acc:HGNC:16842]
ENSG00000176170	SPHK1	535.047	251.007	393.027	1.08913	0.148869	7.31605	2.55371e-13	6.07589e-12	sphingosine kinase 1 [Source:HGNCSymbol;Acc:HGNC:11240]
ENSG00000176532	PRR15	18.5482	5.17478	11.8615	1.88675	0.470451	4.01052	6.05864e-05	0.000282657	proline rich 15 [Source:HGNCSymbol;Acc:HGNC:22310]
ENSG00000177606	JUN	282.11	133.812	207.961	1.07915	0.115991	9.30375	1.35574e-20	7.48167e-19	Jun proto-oncogene, AP-1 transcription factorsubunit [Source:HGNC Symbol;Acc:HGNC:6204]
ENSG00000178038	ALS2CL	28.0648	13.0981	20.5814	1.11039	0.338228	3.28295	0.00102727	0.00345709	ALS2 C-terminal like [Source:HGNCSymbol;Acc:HGNC:20605]
ENSG00000178381	ZFAND2A	1373.92	633.735	1003.83	1.11599	0.173022	6.45003	1.11832e-10	1.75862e-09	zinc finger AN1-type containing 2A [Source:HGNCSymbol;Acc:HGNC:28073]
ENSG00000179292	TMEM151A	66.0012	17.608	41.8046	1.90178	0.246551	7.71354	1.22376e-14	3.40823e-13	transmembrane protein 151A [Source:HGNCSymbol;Acc:HGNC:28497]
ENSG00000180720	CHRM4	16.9989	4.07388	10.5364	2.07497	0.578771	3.58513	0.000336907	0.0012963	cholinergic receptor muscarinic 4 [Source:HGNCSymbol;Acc:HGNC:1953]
ENSG00000184205	TSPYL2	509.973	252.154	381.063	1.01537	0.30325	3.34828	0.000813137	0.00281358	TSPY like 2 [Source:HGNC Symbol;Acc:HGNC:24358]"
ENSG00000184677	ZBTB40	701.935	318.972	510.454	1.1427	0.116868	9.77771	1.40353e-22	9.19232e-21	zinc finger and BTB domain containing 40[Source:HGNC Symbol;Acc:HGNC:29045]
ENSG00000185813	PCYT2	1031.48	507.013	769.249	1.02446	0.129925	7.88503	3.14458e-15	9.37084e-14	phosphate cytidylyltransferase 2, ethanolamine[Source:HGNC Symbol;Acc:HGNC:8756]
ENSG00000186480	INSIG1	2408.34	907.979	1658.16	1.40691	0.15925	8.83463	1.00427e-18	4.71297e-17	insulin induced gene 1 [Source:HGNCSymbol;Acc:HGNC:6083]
ENSG00000188322	SBK1	66.6713	24.3611	45.5162	1.44251	0.239949	6.01172	1.83562e-09	2.30564e-08	SH3 domain binding kinase 1 [Source:HGNCSymbol;Acc:HGNC:17699]
ENSG00000188818	ZDHHC11	26.9396	12.3973	19.6684	1.13388	0.331448	3.421	0.00062392	0.00222669	zinc finger DHHC-type containing 11 [Source:HGNCSymbol;Acc:HGNC:19158]
ENSG00000196338	NLGN3	40.6035	13.366	26.9848	1.60205	0.310025	5.16748	2.37269e-07	1.93982e-06	neuroligin 3 [Source:HGNC Symbol;Acc:HGNC:14289]"
ENSG00000197102	DYNC1H1	26914.4	12098.7	19506.5	1.15362	0.120449	9.57764	9.92856e-22	6.10043e-20	dynein cytoplasmic 1 heavy chain 1 [Source:HGNCSymbol;Acc:HGNC:2961]
ENSG00000198003	ODAD3	15.4449	7.24594	11.3454	1.09809	0.496245	2.21281	0.0269109	0.0564352	outer dynein arm docking complex subunit 3[Source:HGNC Symbol;Acc:HGNC:28303]
ENSG00000198746	GPATCH3	457.777	223.917	340.847	1.02735	0.118241	8.68856	3.67064e-18	1.60861e-16	G-patch domain containing 3 [Source:HGNCSymbol;Acc:HGNC:25720]
ENSG00000198794	SCAMP5	347.112	173.446	260.279	1.00535	0.10708	9.38877	6.07026e-21	3.49553e-19	secretory carrier membrane protein 5 [Source:HGNCSymbol;Acc:HGNC:30386]
ENSG00000198932	GPRASP1	15.3954	6.47539	10.9354	1.25662	0.445196	2.82262	0.00476323	0.0130734	G protein-coupled receptor associated sortingprotein 1 [Source:HGNC Symbol;Acc:HGNC:24834]
ENSG00000204314	PRRT1	25.2777	11.6483	18.463	1.09123	0.339916	3.21029	0.001326	0.00432837	proline rich transmembrane protein 1 [Source:HGNCSymbol;Acc:HGNC:13943]
ENSG00000204388	HSPA1B	4517.74	874.168	2695.96	2.36994	0.11001	21.543	6.15858e-103	2.44701e-99	heat shock protein family A (Hsp70) member 1B[Source:HGNC Symbol;Acc:HGNC:5233]
ENSG00000204389	HSPA1A	7593.95	1536.8	4565.37	2.30476	0.121589	18.9553	3.99425e-80	5.95144e-77	heat shock protein family A (Hsp70) member 1A[Source:HGNC Symbol;Acc:HGNC:5232]
ENSG00000204516	MICB	216.541	107.937	162.239	1.01109	0.144847	6.98035	2.94436e-12	5.93854e-11	MHC class I polypeptide-related sequence B[Source:HGNC Symbol;Acc:HGNC:7091]
ENSG00000205795	CYS1	21.9457	10.3646	16.1551	1.06365	0.392614	2.70915	0.00674554	0.0176524	cystin 1 [Source:HGNC Symbol;Acc:HGNC:18525]"
ENSG00000213199	ASIC3	27.5983	11.4953	19.5468	1.23627	0.357248	3.46054	0.00053909	0.00195496	acid sensing ion channel subunit 3 [Source:HGNCSymbol;Acc:HGNC:101]
ENSG00000213793	ZNF888	20.0878	6.98499	13.5364	1.50464	0.42943	3.50381	0.000458644	0.00169836	zinc finger protein 888 [Source:HGNCSymbol;Acc:HGNC:38695]
ENSG00000214711	CAPN14	60.3423	18.6977	39.52	1.69936	0.268249	6.33499	2.37351e-10	3.53654e-09	calpain 14 [Source:HGNC Symbol;Acc:HGNC:16664]"
ENSG00000244242	IFITM10	52.5221	11.0949	31.8085	2.24614	0.32611	6.88768	5.67105e-12	1.09561e-10	interferon induced transmembrane protein 10[Source:HGNC Symbol;Acc:HGNC:40022]
ENSG00000257704	INAFM1	60.4049	23.7284	42.0667	1.32446	0.260397	5.08632	3.65078e-07	2.89942e-06	InaF motif containing 1 [Source:HGNCSymbol;Acc:HGNC:27406]
ENSG00000258986	TMEM179	770.44	289.207	529.823	1.41575	0.0924142	15.3196	5.65572e-53	2.59293e-50	transmembrane protein 179 [Source:HGNCSymbol;Acc:HGNC:20137]
ENSG00000260007	ENSG00000260007	19.6004	6.50116	13.0508	1.6016	0.417598	3.83527	0.000125427	0.000541505	novel protein"

## Sheet: Downregulated
id	GeneName	baseMeanA	baseMeanB	baseMean	log2FoldChange	lfcSE	stat	pvalue	padj	Description
ENSG00000001617	SEMA3F	134.471	280.05	207.26	-1.05812	0.12682	-8.34348	7.2133e-17	2.64562e-15	semaphorin 3F [Source:HGNC Symbol;Acc:HGNC:10728]"
ENSG00000002587	HS3ST1	35.5237	73.8466	54.6851	-1.04053	0.211179	-4.92722	8.34064e-07	6.11818e-06	heparan sulfate-glucosamine 3-sulfotransferase 1[Source:HGNC Symbol;Acc:HGNC:5194]
ENSG00000003436	TFPI	752.907	2215.48	1484.19	-1.55601	0.100526	-15.4787	4.83411e-54	2.50533e-51	tissue factor pathway inhibitor [Source:HGNCSymbol;Acc:HGNC:11760]
ENSG00000005249	PRKAR2B	84.4502	179.24	131.845	-1.07975	0.142155	-7.59555	3.0649e-14	8.17308e-13	protein kinase cAMP-dependent type II regulatorysubunit beta [Source:HGNC Symbol;Acc:HGNC:9392]
ENSG00000006327	TNFRSF12A	1666.92	3375.21	2521.06	-1.01796	0.119903	-8.48982	2.06964e-17	8.30645e-16	TNF receptor superfamily member 12A [Source:HGNCSymbol;Acc:HGNC:18152]
ENSG00000007237	GAS7	37.2877	76.5341	56.9109	-1.05757	0.250773	-4.21723	2.47319e-05	0.000127843	growth arrest specific 7 [Source:HGNCSymbol;Acc:HGNC:4169]
ENSG00000011465	DCN	11.6001	25.9048	18.7524	-1.13078	0.347539	-3.25368	0.00113919	0.00377723	decorin [Source:HGNC Symbol;Acc:HGNC:2705]"
ENSG00000014257	ACP3	23.5461	61.5209	42.5335	-1.37386	0.291646	-4.7107	2.4687e-06	1.6258e-05	acid phosphatase 3 [Source:HGNCSymbol;Acc:HGNC:125]
ENSG00000014914	MTMR11	47.5695	99.2549	73.4122	-1.06542	0.213697	-4.98566	6.17507e-07	4.67345e-06	myotubularin related protein 11 [Source:HGNCSymbol;Acc:HGNC:24307]
ENSG00000018280	SLC11A1	16.0236	32.7749	24.3993	-1.05993	0.305857	-3.46545	0.000529347	0.00192745	solute carrier family 11 member 1 [Source:HGNCSymbol;Acc:HGNC:10907]
ENSG00000019549	SNAI2	13.7372	35.1379	24.4376	-1.36534	0.33194	-4.11321	3.90202e-05	0.000193156	snail family transcriptional repressor 2[Source:HGNC Symbol;Acc:HGNC:11094]
ENSG00000021300	PLEKHB1	16.0105	50.6736	33.342	-1.6576	0.3199	-5.18162	2.19969e-07	1.81365e-06	pleckstrin homology domain containing B1[Source:HGNC Symbol;Acc:HGNC:19079]
ENSG00000024422	EHD2	48.9417	99.0177	73.9797	-1.03439	0.191369	-5.4052	6.47345e-08	5.94939e-07	EH domain containing 2 [Source:HGNCSymbol;Acc:HGNC:3243]
ENSG00000039139	DNAH5	10.1741	30.9544	20.5643	-1.61377	0.346224	-4.66105	3.14594e-06	2.03471e-05	dynein axonemal heavy chain 5 [Source:HGNCSymbol;Acc:HGNC:2950]
ENSG00000040731	CDH10	93.6579	245.865	169.762	-1.3858	0.156152	-8.87471	7.01159e-19	3.30349e-17	cadherin 10 [Source:HGNC Symbol;Acc:HGNC:1749]"
ENSG00000044524	EPHA3	53.0912	181.617	117.354	-1.76048	0.175134	-10.0522	8.98842e-24	6.73849e-22	EPH receptor A3 [Source:HGNC Symbol;Acc:HGNC:3387]"
ENSG00000046653	GPM6B	6.91578	18.5495	12.7327	-1.4273	0.433367	-3.2935	0.000989471	0.00334501	glycoprotein M6B [Source:HGNCSymbol;Acc:HGNC:4461]
ENSG00000047457	CP	54.4267	113.66	84.0436	-1.05966	0.202376	-5.23612	1.63991e-07	1.38538e-06	ceruloplasmin [Source:HGNC Symbol;Acc:HGNC:2295]"
ENSG00000049130	KITLG	104.478	226.739	165.608	-1.11934	0.141498	-7.91067	2.5601e-15	7.78478e-14	KIT ligand [Source:HGNC Symbol;Acc:HGNC:6343]"
ENSG00000053108	FSTL4	1118.65	2449.9	1784.28	-1.13043	0.12408	-9.11042	8.20636e-20	4.27161e-18	follistatin like 4 [Source:HGNCSymbol;Acc:HGNC:21389]
ENSG00000054277	OPN3	42.2153	107.846	75.0304	-1.35317	0.190097	-7.11827	1.09289e-12	2.35574e-11	opsin 3 [Source:HGNC Symbol;Acc:HGNC:14007]"
ENSG00000057294	PKP2	93.4449	258.763	176.104	-1.47827	0.129167	-11.4446	2.502e-30	3.46789e-28	plakophilin 2 [Source:HGNC Symbol;Acc:HGNC:9024]"
ENSG00000064205	CCN5	349.514	823.197	586.355	-1.23943	0.131607	-9.41762	4.61407e-21	2.66989e-19	cellular communication network factor 5[Source:HGNC Symbol;Acc:HGNC:12770]
ENSG00000064886	CHI3L2	60.4758	143.264	101.87	-1.24258	0.199258	-6.23605	4.48768e-10	6.33805e-09	chitinase 3 like 2 [Source:HGNCSymbol;Acc:HGNC:1933]
ENSG00000064989	CALCRL	16.6989	51.7998	34.2494	-1.63163	0.305807	-5.3355	9.52812e-08	8.41921e-07	calcitonin receptor like receptor [Source:HGNCSymbol;Acc:HGNC:16709]
ENSG00000069702	TGFBR3	16.1475	33.2456	24.6966	-1.06587	0.314036	-3.39411	0.00068851	0.00242668	transforming growth factor beta receptor 3[Source:HGNC Symbol;Acc:HGNC:11774]
ENSG00000071991	CDH19	256.97	706.665	481.818	-1.46113	0.108028	-13.5255	1.10656e-41	2.99777e-39	cadherin 19 [Source:HGNC Symbol;Acc:HGNC:1758]"
ENSG00000073756	PTGS2	194.209	426.895	310.552	-1.13988	0.117216	-9.7246	2.36846e-22	1.51785e-20	prostaglandin-endoperoxide synthase 2 [Source:HGNCSymbol;Acc:HGNC:9605]
ENSG00000074047	GLI2	32.3503	69.0776	50.7139	-1.07866	0.244374	-4.41397	1.01493e-05	5.77193e-05	GLI family zinc finger 2 [Source:HGNCSymbol;Acc:HGNC:4318]
ENSG00000074181	NOTCH3	1110.89	3251.22	2181.05	-1.54995	0.111517	-13.8987	6.44675e-44	1.92113e-41	notch receptor 3 [Source:HGNCSymbol;Acc:HGNC:7883]
ENSG00000074317	SNCB	20.2709	52.7934	36.5322	-1.39565	0.274522	-5.08394	3.69688e-07	2.92803e-06	synuclein beta [Source:HGNC Symbol;Acc:HGNC:11140]"
ENSG00000074410	CA12	626.2	1271.83	949.017	-1.02095	0.11139	-9.16559	4.92762e-20	2.63395e-18	carbonic anhydrase 12 [Source:HGNCSymbol;Acc:HGNC:1371]
ENSG00000074527	NTN4	667.159	1757.26	1212.21	-1.39485	0.0835304	-16.6988	1.33809e-62	1.13928e-59	netrin 4 [Source:HGNC Symbol;Acc:HGNC:13658]"
ENSG00000075223	SEMA3C	37.7454	155.079	96.4122	-2.02724	0.195979	-10.3442	4.44767e-25	3.92713e-23	semaphorin 3C [Source:HGNC Symbol;Acc:HGNC:10725]"
ENSG00000075651	PLD1	789.443	1601.56	1195.5	-1.01961	0.14245	-7.15767	8.20621e-13	1.79483e-11	phospholipase D1 [Source:HGNCSymbol;Acc:HGNC:9067]
ENSG00000076067	RBMS2	454.356	935.084	694.72	-1.04302	0.0824154	-12.6556	1.04125e-36	2.17749e-34	RNA binding motif single stranded interactingprotein 2 [Source:HGNC Symbol;Acc:HGNC:9909]
ENSG00000077264	PAK3	453.757	1116.6	785.179	-1.29709	0.154257	-8.40862	4.14859e-17	1.61605e-15	p21 (RAC1) activated kinase 3 [Source:HGNCSymbol;Acc:HGNC:8592]
ENSG00000078401	EDN1	41.5969	116.456	79.0263	-1.47972	0.176113	-8.40207	4.38671e-17	1.69222e-15	endothelin 1 [Source:HGNC Symbol;Acc:HGNC:3176]"
ENSG00000079257	LXN	343.271	917.772	630.521	-1.41915	0.102467	-13.8498	1.276e-43	3.70972e-41	latexin [Source:HGNC Symbol;Acc:HGNC:13347]"
ENSG00000079337	RAPGEF3	41.716	91.8339	66.775	-1.1519	0.203983	-5.64705	1.63221e-08	1.68888e-07	Rap guanine nucleotide exchange factor 3[Source:HGNC Symbol;Acc:HGNC:16629]
ENSG00000082482	KCNK2	360.052	837.434	598.743	-1.21593	0.0860283	-14.134	2.34324e-45	7.75873e-43	potassium two pore domain channel subfamily Kmember 2 [Source:HGNC Symbol;Acc:HGNC:6277]
ENSG00000084110	HAL	18.8262	81.5873	50.2068	-2.08672	0.252602	-8.26092	1.44554e-16	5.08284e-15	histidine ammonia-lyase [Source:HGNCSymbol;Acc:HGNC:4806]
ENSG00000086730	LAT2	75.6654	172.794	124.23	-1.19306	0.182024	-6.55441	5.58619e-11	9.26112e-10	linker for activation of T cells family member 2[Source:HGNC Symbol;Acc:HGNC:12749]
ENSG00000087250	MT3	13.2009	32.1237	22.6623	-1.2514	0.346085	-3.61587	0.000299339	0.00117026	metallothionein 3 [Source:HGNCSymbol;Acc:HGNC:7408]
ENSG00000089041	P2RX7	7.62462	18.0459	12.8352	-1.245	0.403732	-3.08374	0.00204419	0.00628494	purinergic receptor P2X 7 [Source:HGNCSymbol;Acc:HGNC:8537]
ENSG00000089057	SLC23A2	674.512	1652.72	1163.61	-1.29227	0.117459	-11.0019	3.74255e-28	4.28953e-26	solute carrier family 23 member 2 [Source:HGNCSymbol;Acc:HGNC:10973]
ENSG00000089169	RPH3A	61.9751	247.641	154.808	-1.99837	0.190028	-10.5161	7.2788e-26	6.78478e-24	rabphilin 3A [Source:HGNC Symbol;Acc:HGNC:17056]"
ENSG00000091136	LAMB1	3304.63	7334.69	5319.66	-1.14996	0.0839353	-13.7006	1.00742e-42	2.79267e-40	laminin subunit beta 1 [Source:HGNCSymbol;Acc:HGNC:6486]
ENSG00000091831	ESR1	7.06245	17.9088	12.4856	-1.36506	0.418538	-3.2615	0.00110823	0.00368587	estrogen receptor 1 [Source:HGNCSymbol;Acc:HGNC:3467]
ENSG00000092295	TGM1	20.4058	56.3186	38.3622	-1.44785	0.267287	-5.41684	6.06612e-08	5.62709e-07	transglutaminase 1 [Source:HGNCSymbol;Acc:HGNC:11777]
ENSG00000099204	ABLIM1	404.798	812.358	608.578	-1.00569	0.0797445	-12.6114	1.82736e-36	3.75555e-34	actin binding LIM protein 1 [Source:HGNCSymbol;Acc:HGNC:78]
ENSG00000099260	PALMD	70.2422	163.548	116.895	-1.20842	0.168851	-7.15676	8.26044e-13	1.80338e-11	palmdelphin [Source:HGNC Symbol;Acc:HGNC:15846]"
ENSG00000100593	ISM2	11.4276	41.5031	26.4653	-1.88757	0.317957	-5.93658	2.91035e-09	3.48657e-08	isthmin 2 [Source:HGNC Symbol;Acc:HGNC:23176]"
ENSG00000101096	NFATC2	20.0453	59.3301	39.6877	-1.55184	0.284603	-5.45267	4.96203e-08	4.67569e-07	nuclear factor of activated T cells 2 [Source:HGNCSymbol;Acc:HGNC:7776]
ENSG00000101188	NTSR1	182.347	480.212	331.279	-1.39635	0.121158	-11.5251	9.86287e-31	1.39959e-28	neurotensin receptor 1 [Source:HGNCSymbol;Acc:HGNC:8039]
ENSG00000101353	MROH8	9.9837	21.9926	15.9882	-1.12193	0.401466	-2.79457	0.00519685	0.0141366	maestro heat like repeat family member 8[Source:HGNC Symbol;Acc:HGNC:16125]
ENSG00000101955	SRPX	841.412	2120.7	1481.06	-1.3342	0.0760921	-17.534	7.88023e-69	8.5393e-66	sushi repeat containing protein X-linked[Source:HGNC Symbol;Acc:HGNC:11309]
ENSG00000102032	RENBP	27.8241	82.4227	55.1234	-1.56926	0.251712	-6.23436	4.53642e-10	6.39174e-09	renin binding protein [Source:HGNCSymbol;Acc:HGNC:9959]
ENSG00000102038	SMARCA1	288.623	595.752	442.187	-1.0435	0.124894	-8.3551	6.53752e-17	2.43183e-15	SWI/SNF related, matrix associated, actin dependentregulator of chromatin, subfamily a, member 1 [Source:HGNCSymbol;Acc:HGNC:11097]
ENSG00000102048	ASB9	264.718	583.206	423.962	-1.13974	0.109695	-10.3901	2.75048e-25	2.50272e-23	ankyrin repeat and SOCS box containing 9[Source:HGNC Symbol;Acc:HGNC:17184]
ENSG00000102271	KLHL4	22.5507	78.6924	50.6216	-1.7947	0.245022	-7.32464	2.39534e-13	5.72193e-12	kelch like family member 4 [Source:HGNCSymbol;Acc:HGNC:6355]
ENSG00000102452	NALCN	40.3128	91.3035	65.8081	-1.18065	0.184279	-6.40689	1.48522e-10	2.28142e-09	sodium leak channel, non-selective [Source:HGNCSymbol;Acc:HGNC:19082]
ENSG00000102760	RGCC	42.1369	94.6464	68.3916	-1.17133	0.19986	-5.86073	4.60823e-09	5.32785e-08	regulator of cell cycle [Source:HGNCSymbol;Acc:HGNC:20369]
ENSG00000103507	BCKDK	584.667	1238.04	911.352	-1.08447	0.114004	-9.51259	1.85966e-21	1.11392e-19	branched chain keto acid dehydrogenase kinase[Source:HGNC Symbol;Acc:HGNC:16902]
ENSG00000103888	CEMIP	135.716	287.571	211.644	-1.07573	0.132649	-8.10957	5.07981e-16	1.69138e-14	cell migration inducing hyaluronidase 1[Source:HGNC Symbol;Acc:HGNC:29213]
ENSG00000104043	ATP8B4	15.3016	36.9252	26.1134	-1.27499	0.350451	-3.63815	0.000274605	0.00108351	ATPase phospholipid transporting 8B4 (putative)[Source:HGNC Symbol;Acc:HGNC:13536]
ENSG00000104368	PLAT	119.03	818.091	468.56	-2.78708	0.187015	-14.903	3.15181e-50	1.2955e-47	plasminogen activator, tissue type [Source:HGNCSymbol;Acc:HGNC:9051]
ENSG00000104419	NDRG1	820.996	1776.24	1298.62	-1.11341	0.323013	-3.44695	0.000566945	0.00204157	N-myc downstream regulated 1 [Source:HGNCSymbol;Acc:HGNC:7679]
ENSG00000104490	NCALD	18.5852	44.0922	31.3387	-1.23249	0.330357	-3.73079	0.00019088	0.000789755	neurocalcin delta [Source:HGNCSymbol;Acc:HGNC:7655]
ENSG00000104953	TLE6	55.4686	159.537	107.503	-1.52068	0.175003	-8.68943	3.64278e-18	1.60228e-16	TLE family member 6, subcortical maternal complexmember [Source:HGNC Symbol;Acc:HGNC:30788]
ENSG00000104983	CCDC61	20.1842	61.8275	41.0059	-1.62244	0.251025	-6.46325	1.02477e-10	1.62221e-09	coiled-coil domain containing 61 [Source:HGNCSymbol;Acc:HGNC:33629]
ENSG00000105519	CAPS	13.7317	32.4672	23.0994	-1.23229	0.331656	-3.71558	0.000202736	0.000833419	calcyphosine [Source:HGNC Symbol;Acc:HGNC:1487]"
ENSG00000105668	UPK1A	7.12548	25.4006	16.263	-1.86804	0.416038	-4.49007	7.11987e-06	4.20351e-05	uroplakin 1A [Source:HGNC Symbol;Acc:HGNC:12577]"
ENSG00000105699	LSR	16.5873	40.5814	28.5844	-1.29962	0.287855	-4.51485	6.33614e-06	3.78771e-05	lipolysis stimulated lipoprotein receptor[Source:HGNC Symbol;Acc:HGNC:29572]
ENSG00000105855	ITGB8	154.426	365.059	259.743	-1.23386	0.169957	-7.25984	3.87542e-13	9.09349e-12	integrin subunit beta 8 [Source:HGNCSymbol;Acc:HGNC:6163]
ENSG00000105894	PTN	3.07155	20.3371	11.7043	-2.77198	0.540952	-5.12426	2.98712e-07	2.40858e-06	pleiotrophin [Source:HGNC Symbol;Acc:HGNC:9630]"
ENSG00000105974	CAV1	1271.73	2678.42	1975.08	-1.07342	0.0812943	-13.2041	8.31321e-40	1.94301e-37	caveolin 1 [Source:HGNC Symbol;Acc:HGNC:1527]"
ENSG00000106018	VIPR2	10.3563	20.5672	15.4617	-1.01317	0.368775	-2.74738	0.00600726	0.0160122	vasoactive intestinal peptide receptor 2[Source:HGNC Symbol;Acc:HGNC:12695]
ENSG00000106484	MEST	69.8294	214.213	142.021	-1.61775	0.148529	-10.8918	1.26094e-27	1.3917e-25	mesoderm specific transcript [Source:HGNCSymbol;Acc:HGNC:7028]
ENSG00000106571	GLI3	178.924	405.524	292.224	-1.17424	0.135239	-8.68271	3.86453e-18	1.68121e-16	GLI family zinc finger 3 [Source:HGNCSymbol;Acc:HGNC:4319]
ENSG00000107159	CA9	154.79	322.941	238.865	-1.06419	0.371335	-2.86586	0.00415878	0.0115932	carbonic anhydrase 9 [Source:HGNCSymbol;Acc:HGNC:1383]
ENSG00000107614	TRDMT1	23.3055	50.1914	36.7485	-1.10084	0.243525	-4.52043	6.17139e-06	3.69849e-05	tRNA aspartic acid methyltransferase 1 [Source:HGNCSymbol;Acc:HGNC:2977]
ENSG00000107984	DKK1	39.3983	111.433	75.4155	-1.49942	0.179278	-8.36364	6.08144e-17	2.27958e-15	dickkopf WNT signaling pathway inhibitor 1[Source:HGNC Symbol;Acc:HGNC:2891]
ENSG00000108231	LGI1	13.3674	40.6975	27.0325	-1.5877	0.331489	-4.78959	1.6712e-06	1.146e-05	leucine rich glioma inactivated 1 [Source:HGNCSymbol;Acc:HGNC:6572]
ENSG00000108641	B9D1	263.299	682.706	473.003	-1.3777	0.102373	-13.4577	2.77471e-41	7.19011e-39	B9 domain containing 1 [Source:HGNCSymbol;Acc:HGNC:24123]
ENSG00000108947	EFNB3	16.8635	43.9805	30.422	-1.36879	0.312309	-4.38281	1.17158e-05	6.56572e-05	ephrin B3 [Source:HGNC Symbol;Acc:HGNC:3228]"
ENSG00000108984	MAP2K6	282.265	675.041	478.653	-1.25602	0.116489	-10.7824	4.17065e-27	4.21306e-25	mitogen-activated protein kinase kinase 6[Source:HGNC Symbol;Acc:HGNC:6846]
ENSG00000109107	ALDOC	1009.63	2049.66	1529.64	-1.02229	0.127985	-7.98762	1.37573e-15	4.28165e-14	aldolase, fructose-bisphosphate C [Source:HGNCSymbol;Acc:HGNC:418]
ENSG00000109321	AREG	54.7213	108.835	81.7784	-1.00148	0.195755	-5.11597	3.12139e-07	2.50552e-06	amphiregulin [Source:HGNC Symbol;Acc:HGNC:651]"
ENSG00000109861	CTSC	6306.53	13857.7	10082.1	-1.1359	0.0716222	-15.8596	1.20636e-56	6.53626e-54	cathepsin C [Source:HGNC Symbol;Acc:HGNC:2528]"
ENSG00000110002	VWA5A	484.896	1280.81	882.852	-1.40317	0.12277	-11.4292	2.98815e-30	4.0021e-28	von Willebrand factor A domain containing 5A[Source:HGNC Symbol;Acc:HGNC:6658]
ENSG00000111077	TNS2	93.2263	293.104	193.165	-1.65341	0.131407	-12.5823	2.64165e-36	5.33702e-34	tensin 2 [Source:HGNC Symbol;Acc:HGNC:19737]"
ENSG00000112175	BMP5	8.99537	43.3251	26.1603	-2.29916	0.37111	-6.19536	5.81523e-10	8.05081e-09	bone morphogenetic protein 5 [Source:HGNCSymbol;Acc:HGNC:1072]
ENSG00000112414	ADGRG6	248.071	502.218	375.145	-1.01229	0.109768	-9.22205	2.9148e-20	1.5865e-18	adhesion G protein-coupled receptor G6 [Source:HGNCSymbol;Acc:HGNC:13841]
ENSG00000112902	SEMA5A	56.6783	194.512	125.595	-1.77637	0.190687	-9.31567	1.21182e-20	6.74997e-19	semaphorin 5A [Source:HGNC Symbol;Acc:HGNC:10736]"
ENSG00000113119	TMCO6	58.804	129.007	93.9056	-1.13743	0.157455	-7.22387	5.05291e-13	1.14944e-11	transmembrane and coiled-coil domains 6[Source:HGNC Symbol;Acc:HGNC:28814]
ENSG00000113389	NPR3	356.951	724.668	540.81	-1.01787	0.114387	-8.89848	5.66177e-19	2.68878e-17	natriuretic peptide receptor 3 [Source:HGNCSymbol;Acc:HGNC:7945]
ENSG00000113532	ST8SIA4	45.2828	94.2902	69.7865	-1.04811	0.224249	-4.67386	2.95594e-06	1.91806e-05	ST8 alpha-N-acetyl-neuraminide alpha-2,8-sialyltransferase 4 [Source:HGNC Symbol;Acc:HGNC:10871]
ENSG00000114200	BCHE	244.662	594.03	419.346	-1.27579	0.127009	-10.0449	9.67844e-24	7.21044e-22	butyrylcholinesterase [Source:HGNCSymbol;Acc:HGNC:983]
ENSG00000115165	CYTIP	39.8428	80.1272	59.985	-1.01182	0.210522	-4.80625	1.53789e-06	1.0578e-05	cytohesin 1 interacting protein [Source:HGNCSymbol;Acc:HGNC:9506]
ENSG00000115318	LOXL3	22.8009	82.6641	52.7325	-1.85311	0.234089	-7.91624	2.44798e-15	7.48203e-14	lysyl oxidase like 3 [Source:HGNCSymbol;Acc:HGNC:13869]
ENSG00000115380	EFEMP1	3450.71	10484.5	6967.63	-1.6035	0.0605618	-26.4771	1.78073e-154	2.12263e-150	EGF containing fibulin extracellular matrix protein1 [Source:HGNC Symbol;Acc:HGNC:3218]
ENSG00000116299	ELAPOR1	3.46919	15.4775	9.47335	-2.16252	0.574435	-3.7646	0.000166817	0.000700162	endosome-lysosome associated apoptosis andautophagy regulator 1 [Source:HGNC Symbol;Acc:HGNC:29618]
ENSG00000117298	ECE1	1225.64	2607.84	1916.74	-1.09013	0.100789	-10.816	2.89077e-27	3.04938e-25	endothelin converting enzyme 1 [Source:HGNCSymbol;Acc:HGNC:3146]
ENSG00000117407	ARTN	64.3109	130.25	97.2806	-1.018	0.163168	-6.23893	4.40568e-10	6.24443e-09	artemin [Source:HGNC Symbol;Acc:HGNC:727]"
ENSG00000117983	MUC5B	4.9361	20.2047	12.5704	-2.09124	0.494158	-4.23192	2.31701e-05	0.000120788	mucin 5B, oligomeric mucus/gel-forming [Source:HGNCSymbol;Acc:HGNC:7516]
ENSG00000118257	NRP2	40.1104	111.624	75.8671	-1.48191	0.217434	-6.81543	9.39809e-12	1.74494e-10	neuropilin 2 [Source:HGNC Symbol;Acc:HGNC:8005]"
ENSG00000118523	CCN2	1059.26	3273.85	2166.55	-1.62839	0.0679656	-23.959	7.45061e-127	4.44056e-123	cellular communication network factor 2[Source:HGNC Symbol;Acc:HGNC:2500]
ENSG00000118898	PPL	16.3363	92.4171	54.3767	-2.5331	0.256825	-9.86313	6.01436e-23	4.144e-21	periplakin [Source:HGNC Symbol;Acc:HGNC:9273]"
ENSG00000119283	TRIM67	7.52941	17.7018	12.6156	-1.21963	0.438001	-2.78454	0.00536034	0.0145052	tripartite motif containing 67 [Source:HGNCSymbol;Acc:HGNC:31859]
ENSG00000120211	INSL4	86.128	191.825	138.977	-1.14759	0.156883	-7.31492	2.57536e-13	6.11519e-12	insulin like 4 [Source:HGNC Symbol;Acc:HGNC:6087]"
ENSG00000120217	CD274	221.066	493.391	357.228	-1.16258	0.0961833	-12.0872	1.23474e-33	2.10259e-31	CD274 molecule [Source:HGNC Symbol;Acc:HGNC:17635]"
ENSG00000121361	KCNJ8	6.93967	27.6896	17.3147	-2.0057	0.380694	-5.26854	1.37516e-07	1.17421e-06	potassium inwardly rectifying channel subfamily Jmember 8 [Source:HGNC Symbol;Acc:HGNC:6269]
ENSG00000122035	RASL11A	6.51997	22.0912	14.3056	-1.78396	0.421552	-4.23188	2.31748e-05	0.000120788	RAS like family 11 member A [Source:HGNCSymbol;Acc:HGNC:23802]
ENSG00000122584	NXPH1	15.7448	74.2694	45.0071	-2.19286	0.261339	-8.39087	4.82573e-17	1.83779e-15	neurexophilin 1 [Source:HGNCSymbol;Acc:HGNC:20693]
ENSG00000122861	PLAU	14.5013	68.6766	41.5889	-2.2449	0.287247	-7.8152	5.48755e-15	1.5993e-13	plasminogen activator, urokinase [Source:HGNCSymbol;Acc:HGNC:9052]
ENSG00000122884	P4HA1	768.853	1716.86	1242.86	-1.15938	0.0727781	-15.9304	3.89835e-57	2.21278e-54	prolyl 4-hydroxylase subunit alpha 1 [Source:HGNCSymbol;Acc:HGNC:8546]
ENSG00000122986	HVCN1	355.273	752.862	554.067	-1.08336	0.127178	-8.51844	1.61713e-17	6.5789e-16	hydrogen voltage gated channel 1 [Source:HGNCSymbol;Acc:HGNC:28240]
ENSG00000123405	NFE2	1.5809	14.1841	7.8825	-3.24141	0.790715	-4.09934	4.14332e-05	0.000202994	nuclear factor, erythroid 2 [Source:HGNCSymbol;Acc:HGNC:7780]
ENSG00000123977	DAW1	124.561	335.741	230.151	-1.43731	0.133254	-10.7862	3.99772e-27	4.108e-25	dynein assembly factor with WD repeats 1[Source:HGNC Symbol;Acc:HGNC:26383]
ENSG00000123999	INHA	3.34527	17.9007	10.623	-2.45766	0.566304	-4.33983	1.42593e-05	7.81117e-05	inhibin subunit alpha [Source:HGNCSymbol;Acc:HGNC:6065]
ENSG00000124098	FAM210B	2566.25	7074.02	4820.13	-1.46258	0.123155	-11.8759	1.57969e-32	2.61526e-30	family with sequence similarity 210 member B[Source:HGNC Symbol;Acc:HGNC:16102]
ENSG00000124116	WFDC3	8.93382	21.2145	15.0742	-1.24619	0.409053	-3.04652	0.00231504	0.00701992	WAP four-disulfide core domain 3 [Source:HGNCSymbol;Acc:HGNC:15957]
ENSG00000124491	F13A1	12.7192	48.0297	30.3744	-1.92894	0.301894	-6.38946	1.66473e-10	2.54404e-09	coagulation factor XIII A chain [Source:HGNCSymbol;Acc:HGNC:3531]
ENSG00000124731	TREM1	11.3811	31.4635	21.4223	-1.474	0.322974	-4.56384	5.02261e-06	3.10044e-05	triggering receptor expressed on myeloid cells 1[Source:HGNC Symbol;Acc:HGNC:17760]
ENSG00000124882	EREG	12.9212	67.4992	40.2102	-2.41287	0.277835	-8.68456	3.80219e-18	1.66015e-16	epiregulin [Source:HGNC Symbol;Acc:HGNC:3443]"
ENSG00000125827	TMX4	3910.1	9433.85	6671.98	-1.27066	0.10104	-12.5758	2.86833e-36	5.69841e-34	thioredoxin related transmembrane protein 4[Source:HGNC Symbol;Acc:HGNC:25237]
ENSG00000125968	ID1	232.406	722.989	477.697	-1.63109	0.11443	-14.254	4.23069e-46	1.52818e-43	inhibitor of DNA binding 1, HLH protein[Source:HGNC Symbol;Acc:HGNC:5360]
ENSG00000127920	GNG11	1559.83	3411.6	2485.71	-1.12787	0.0986148	-11.4371	2.72877e-30	3.69625e-28	G protein subunit gamma 11 [Source:HGNCSymbol;Acc:HGNC:4403]
ENSG00000127951	FGL2	4.18979	24.1768	14.1833	-2.52865	0.457442	-5.52782	3.24234e-08	3.14473e-07	fibrinogen like 2 [Source:HGNCSymbol;Acc:HGNC:3696]
ENSG00000128510	CPA4	12.9798	69.8268	41.4033	-2.47854	0.308208	-8.04176	8.85581e-16	2.85301e-14	carboxypeptidase A4 [Source:HGNCSymbol;Acc:HGNC:15740]
ENSG00000128536	CDHR3	22.652	52.81	37.731	-1.23157	0.27594	-4.46318	8.07538e-06	4.70242e-05	cadherin related family member 3 [Source:HGNCSymbol;Acc:HGNC:26308]
ENSG00000128849	CGNL1	48.699	106.731	77.715	-1.13019	0.204132	-5.53658	3.0844e-08	3.00131e-07	cingulin like 1 [Source:HGNCSymbol;Acc:HGNC:25931]
ENSG00000129910	CDH15	14.1063	35.4415	24.7739	-1.34308	0.366412	-3.66548	0.000246872	0.000989147	cadherin 15 [Source:HGNC Symbol;Acc:HGNC:1754]"
ENSG00000130433	CACNG6	64.343	130.405	97.3741	-1.02336	0.166148	-6.15932	7.30592e-10	9.87376e-09	calcium voltage-gated channel auxiliary subunitgamma 6 [Source:HGNC Symbol;Acc:HGNC:13625]
ENSG00000131016	AKAP12	369.07	936.431	652.751	-1.34386	0.137198	-9.79501	1.18282e-22	7.83293e-21	A-kinase anchoring protein 12 [Source:HGNCSymbol;Acc:HGNC:370]
ENSG00000132031	MATN3	24.0621	54.0235	39.0428	-1.17962	0.243201	-4.85039	1.23219e-06	8.65509e-06	matrilin 3 [Source:HGNC Symbol;Acc:HGNC:6909]"
ENSG00000132357	CARD6	61.7422	141.376	101.559	-1.1965	0.156527	-7.64409	2.10427e-14	5.71364e-13	caspase recruitment domain family member 6[Source:HGNC Symbol;Acc:HGNC:16394]
ENSG00000132669	RIN2	200.309	445.128	322.719	-1.14591	0.126813	-9.03621	1.62193e-19	8.19211e-18	Ras and Rab interactor 2 [Source:HGNCSymbol;Acc:HGNC:18750]
ENSG00000133106	EPSTI1	45.5152	97.3202	71.4177	-1.08444	0.187422	-5.7861	7.20388e-09	7.96571e-08	epithelial stromal interaction 1 [Source:HGNCSymbol;Acc:HGNC:16465]
ENSG00000134013	LOXL2	106.557	213.913	160.235	-1.01587	0.219751	-4.62283	3.78532e-06	2.40517e-05	lysyl oxidase like 2 [Source:HGNCSymbol;Acc:HGNC:6666]
ENSG00000134343	ANO3	54.2738	126.191	90.2323	-1.20664	0.204535	-5.89941	3.64799e-09	4.30535e-08	anoctamin 3 [Source:HGNC Symbol;Acc:HGNC:14004]"
ENSG00000134376	CRB1	10.8402	22.6531	16.7466	-1.04232	0.350129	-2.97696	0.00291125	0.00852631	crumbs cell polarity complex component 1[Source:HGNC Symbol;Acc:HGNC:2343]
ENSG00000134827	TCN1	17.0982	34.4193	25.7588	-1.00317	0.324712	-3.0894	0.00200563	0.00618234	transcobalamin 1 [Source:HGNCSymbol;Acc:HGNC:11652]
ENSG00000135245	HILPDA	111.394	311.946	211.67	-1.484	0.36081	-4.11298	3.90581e-05	0.000193264	hypoxia inducible lipid droplet associated[Source:HGNC Symbol;Acc:HGNC:28859]
ENSG00000135298	ADGRB3	35.8547	72.3309	54.0928	-1.0083	0.204555	-4.92923	8.25524e-07	6.06674e-06	adhesion G protein-coupled receptor B3 [Source:HGNCSymbol;Acc:HGNC:945]
ENSG00000135643	KCNMB4	162.283	373.134	267.709	-1.20325	0.148313	-8.11291	4.94215e-16	1.65945e-14	potassium calcium-activated channel subfamily Mregulatory beta subunit 4 [Source:HGNCSymbol;Acc:HGNC:6289]
ENSG00000135917	SLC19A3	63.8491	185.514	124.681	-1.5396	0.159216	-9.66986	4.04944e-22	2.51402e-20	solute carrier family 19 member 3 [Source:HGNCSymbol;Acc:HGNC:16266]
ENSG00000135919	SERPINE2	8087.62	23462.8	15775.2	-1.53662	0.0960785	-15.9934	1.42018e-57	8.46426e-55	serpin family E member 2 [Source:HGNCSymbol;Acc:HGNC:8951]
ENSG00000136153	LMO7	143.731	303.714	223.722	-1.0791	0.115103	-9.37508	6.91236e-21	3.94236e-19	LIM domain 7 [Source:HGNC Symbol;Acc:HGNC:6646]"
ENSG00000136160	EDNRB	8.42536	23.6024	16.0139	-1.49279	0.373186	-4.00013	6.33089e-05	0.000294207	endothelin receptor type B [Source:HGNCSymbol;Acc:HGNC:3180]
ENSG00000136205	TNS3	357.569	917.105	637.337	-1.35595	0.0810972	-16.72	9.3643e-63	8.58634e-60	tensin 3 [Source:HGNC Symbol;Acc:HGNC:21616]"
ENSG00000136244	IL6	1008.77	2222.04	1615.4	-1.14061	0.152121	-7.49805	6.47729e-14	1.6533e-12	interleukin 6 [Source:HGNC Symbol;Acc:HGNC:6018]"
ENSG00000136960	ENPP2	8.612	21.7329	15.1724	-1.30925	0.40325	-3.24675	0.00116731	0.00385653	ectonucleotide pyrophosphatase/phosphodiesterase 2[Source:HGNC Symbol;Acc:HGNC:3357]
ENSG00000137672	TRPC6	23.4943	82.3871	52.9407	-1.80666	0.222754	-8.11056	5.03857e-16	1.68707e-14	transient receptor potential cation channelsubfamily C member 6 [Source:HGNC Symbol;Acc:HGNC:12338]
ENSG00000137700	SLC37A4	165.514	340.519	253.016	-1.03781	0.136191	-7.62027	2.53147e-14	6.84244e-13	solute carrier family 37 member 4 [Source:HGNCSymbol;Acc:HGNC:4061]
ENSG00000137962	ARHGAP29	471.489	954.894	713.191	-1.01593	0.133545	-7.60745	2.79555e-14	7.50517e-13	Rho GTPase activating protein 29 [Source:HGNCSymbol;Acc:HGNC:30207]
ENSG00000138061	CYP1B1	825.985	2992.66	1909.32	-1.85596	0.121051	-15.3321	4.66837e-53	2.31862e-50	cytochrome P450 family 1 subfamily B member 1[Source:HGNC Symbol;Acc:HGNC:2597]
ENSG00000138347	MYPN	52.6496	118.046	85.3476	-1.15739	0.213713	-5.41561	6.10815e-08	5.66167e-07	myopalladin [Source:HGNC Symbol;Acc:HGNC:23246]"
ENSG00000138639	ARHGAP24	6.09164	18.4216	12.2566	-1.61875	0.484103	-3.34381	0.000826353	0.0028518	Rho GTPase activating protein 24 [Source:HGNCSymbol;Acc:HGNC:25361]
ENSG00000138772	ANXA3	380.699	817.893	599.296	-1.10634	0.12834	-8.62038	6.67313e-18	2.81073e-16	annexin A3 [Source:HGNC Symbol;Acc:HGNC:541]"
ENSG00000139219	COL2A1	42.0213	89.8091	65.9152	-1.10334	0.202251	-5.45531	4.88869e-08	4.61022e-07	collagen type II alpha 1 chain [Source:HGNCSymbol;Acc:HGNC:2200]
ENSG00000139329	LUM	238.89	924.388	581.639	-1.9557	0.0991362	-19.7274	1.25397e-86	2.49122e-83	lumican [Source:HGNC Symbol;Acc:HGNC:6724]"
ENSG00000139679	LPAR6	10.8727	26.1669	18.5198	-1.28417	0.353947	-3.62815	0.000285464	0.00112338	lysophosphatidic acid receptor 6 [Source:HGNCSymbol;Acc:HGNC:15520]
ENSG00000139899	CBLN3	18.6251	37.8732	28.2491	-1.00697	0.283582	-3.55088	0.00038395	0.00145199	cerebellin 3 precursor [Source:HGNCSymbol;Acc:HGNC:20146]
ENSG00000139926	FRMD6	612.837	1465.68	1039.26	-1.25653	0.106993	-11.744	7.57765e-32	1.17306e-29	FERM domain containing 6 [Source:HGNCSymbol;Acc:HGNC:19839]
ENSG00000139970	RTN1	540.181	1355.18	947.68	-1.32641	0.126132	-10.5161	7.28567e-26	6.78478e-24	reticulon 1 [Source:HGNC Symbol;Acc:HGNC:10467]"
ENSG00000140400	MAN2C1	424.91	903.696	664.303	-1.09246	0.0954823	-11.4415	2.59289e-30	3.55256e-28	mannosidase alpha class 2C member 1 [Source:HGNCSymbol;Acc:HGNC:6827]
ENSG00000140557	ST8SIA2	57.728	121.44	89.5841	-1.07717	0.178777	-6.02519	1.6891e-09	2.1442e-08	ST8 alpha-N-acetyl-neuraminide alpha-2,8-sialyltransferase 2 [Source:HGNC Symbol;Acc:HGNC:10870]
ENSG00000140931	CMTM3	446.239	1009.47	727.855	-1.17623	0.0779531	-15.0889	1.91466e-51	8.15097e-49	CKLF like MARVEL transmembrane domain containing 3[Source:HGNC Symbol;Acc:HGNC:19174]
ENSG00000140986	RPL3L	9.92613	21.753	15.8395	-1.14272	0.360244	-3.17206	0.0015136	0.00484613	ribosomal protein L3 like [Source:HGNCSymbol;Acc:HGNC:10351]
ENSG00000141753	IGFBP4	465.183	1194.37	829.777	-1.36387	0.0934358	-14.5969	2.94017e-48	1.13054e-45	insulin like growth factor binding protein 4[Source:HGNC Symbol;Acc:HGNC:5473]
ENSG00000142102	PGGHG	61.7306	148.373	105.052	-1.27511	0.181693	-7.01796	2.25129e-12	4.61882e-11	protein-glucosylgalactosylhydroxylysine glucosidase[Source:HGNC Symbol;Acc:HGNC:26210]
ENSG00000142408	CACNG8	15.9505	50.1567	33.0536	-1.62064	0.369368	-4.3876	1.1461e-05	6.4441e-05	calcium voltage-gated channel auxiliary subunitgamma 8 [Source:HGNC Symbol;Acc:HGNC:13628]
ENSG00000142530	FAM71E1	11.684	23.0688	17.3764	-1.00756	0.362761	-2.77748	0.00547823	0.0147805	family with sequence similarity 71 member E1[Source:HGNC Symbol;Acc:HGNC:25107]
ENSG00000143127	ITGA10	6.1494	22.2806	14.215	-1.85231	0.425096	-4.35738	1.31628e-05	7.25932e-05	integrin subunit alpha 10 [Source:HGNCSymbol;Acc:HGNC:6135]
ENSG00000144063	MALL	53.0007	158.973	105.987	-1.57836	0.206464	-7.64471	2.09419e-14	5.70247e-13	mal, T cell differentiation protein like[Source:HGNC Symbol;Acc:HGNC:6818]
ENSG00000144331	ZNF385B	25.1936	54.7152	39.9544	-1.10409	0.259466	-4.25524	2.08829e-05	0.000109949	zinc finger protein 385B [Source:HGNCSymbol;Acc:HGNC:26332]
ENSG00000144821	MYH15	11.1026	27.4431	19.2729	-1.32441	0.358283	-3.69655	0.000218548	0.000888808	myosin heavy chain 15 [Source:HGNCSymbol;Acc:HGNC:31073]
ENSG00000144959	NCEH1	354.22	721.107	537.664	-1.02358	0.0947513	-10.8028	3.34009e-27	3.49244e-25	neutral cholesterol ester hydrolase 1 [Source:HGNCSymbol;Acc:HGNC:29260]
ENSG00000145287	PLAC8	8.84171	23.5309	16.1863	-1.42176	0.449529	-3.16278	0.0015627	0.00498309	placenta associated 8 [Source:HGNCSymbol;Acc:HGNC:19254]
ENSG00000145358	DDIT4L	210.682	865.47	538.076	-2.03252	0.0954123	-21.3025	1.07508e-100	3.20375e-97	DNA damage inducible transcript 4 like [Source:HGNCSymbol;Acc:HGNC:30555]
ENSG00000145687	SSBP2	104.623	219.392	162.008	-1.06527	0.131397	-8.10728	5.17647e-16	1.71876e-14	single stranded DNA binding protein 2 [Source:HGNCSymbol;Acc:HGNC:15831]
ENSG00000145920	CPLX2	16.9119	116.043	66.4774	-2.80208	0.257041	-10.9013	1.1365e-27	1.26608e-25	complexin 2 [Source:HGNC Symbol;Acc:HGNC:2310]"
ENSG00000146674	IGFBP3	6526.26	18213.4	12369.8	-1.48042	0.0749304	-19.7572	6.95632e-87	1.65839e-83	insulin like growth factor binding protein 3[Source:HGNC Symbol;Acc:HGNC:5472]
ENSG00000146678	IGFBP1	81.4942	291.47	186.482	-1.84352	0.374977	-4.91635	8.81712e-07	6.43207e-06	insulin like growth factor binding protein 1[Source:HGNC Symbol;Acc:HGNC:5469]
ENSG00000147251	DOCK11	313.274	660.093	486.683	-1.07305	0.139063	-7.71622	1.19826e-14	3.34503e-13	dedicator of cytokinesis 11 [Source:HGNCSymbol;Acc:HGNC:23483]
ENSG00000148082	SHC3	54.191	118.753	86.4721	-1.12524	0.17997	-6.25238	4.04255e-10	5.76402e-09	SHC adaptor protein 3 [Source:HGNCSymbol;Acc:HGNC:18181]
ENSG00000148344	PTGES	1570.36	3541.58	2555.97	-1.17396	0.0828248	-14.174	1.32743e-45	4.65382e-43	prostaglandin E synthase [Source:HGNCSymbol;Acc:HGNC:9599]
ENSG00000148803	FUOM	86.2398	194.9	140.57	-1.17805	0.192403	-6.12281	9.19401e-10	1.21905e-08	fucose mutarotase [Source:HGNCSymbol;Acc:HGNC:24733]
ENSG00000148848	ADAM12	16.8187	35.695	26.2569	-1.11244	0.290731	-3.82635	0.000130057	0.00055846	ADAM metallopeptidase domain 12 [Source:HGNCSymbol;Acc:HGNC:190]
ENSG00000149380	P4HA3	129.543	377.491	253.517	-1.54128	0.13622	-11.3146	1.11119e-29	1.42423e-27	prolyl 4-hydroxylase subunit alpha 3 [Source:HGNCSymbol;Acc:HGNC:30135]
ENSG00000149596	JPH2	4.88284	17.4432	11.163	-1.81807	0.492078	-3.69467	0.000220176	0.000893904	junctophilin 2 [Source:HGNC Symbol;Acc:HGNC:14202]"
ENSG00000150281	CTF1	5.43692	16.5862	11.0116	-1.56362	0.463449	-3.37387	0.000741204	0.00259552	cardiotrophin 1 [Source:HGNC Symbol;Acc:HGNC:2499]"
ENSG00000150637	CD226	235.114	802.482	518.798	-1.76753	0.107254	-16.4798	5.12233e-61	3.59166e-58	CD226 molecule [Source:HGNC Symbol;Acc:HGNC:16961]"
ENSG00000150687	PRSS23	2300.77	5080.55	3690.66	-1.14252	0.102479	-11.1489	7.24971e-29	9.00172e-27	serine protease 23 [Source:HGNCSymbol;Acc:HGNC:14370]
ENSG00000151150	ANK3	1098.35	2393.96	1746.16	-1.1229	0.161052	-6.97226	3.11892e-12	6.24832e-11	ankyrin 3 [Source:HGNC Symbol;Acc:HGNC:494]"
ENSG00000151743	AMN1	21.5237	44.4708	32.9973	-1.03513	0.265295	-3.90183	9.54689e-05	0.000425099	antagonist of mitotic exit network 1 homolog[Source:HGNC Symbol;Acc:HGNC:27281]
ENSG00000152256	PDK1	749.957	1733.09	1241.53	-1.20836	0.110396	-10.9457	6.96705e-28	7.90926e-26	pyruvate dehydrogenase kinase 1 [Source:HGNCSymbol;Acc:HGNC:8809]
ENSG00000152292	SH2D6	9.15311	21.4634	15.3083	-1.24682	0.410446	-3.03773	0.00238371	0.00720249	SH2 domain containing 6 [Source:HGNCSymbol;Acc:HGNC:30439]
ENSG00000152784	PRDM8	32.0207	73.9655	52.9931	-1.21879	0.220492	-5.5276	3.24636e-08	3.14606e-07	PR/SET domain 8 [Source:HGNCSymbol;Acc:HGNC:13993]
ENSG00000153253	SCN3A	8.40112	23.2104	15.8058	-1.48076	0.460732	-3.21392	0.00130934	0.0042795	sodium voltage-gated channel alpha subunit 3[Source:HGNC Symbol;Acc:HGNC:10590]
ENSG00000153714	LURAP1L	71.4592	141.825	106.642	-1.00403	0.173646	-5.78207	7.37875e-09	8.12891e-08	leucine rich adaptor protein 1 like [Source:HGNCSymbol;Acc:HGNC:31452]
ENSG00000154358	OBSCN	97.6778	206.312	151.995	-1.07855	0.159019	-6.78249	1.18122e-11	2.15623e-10	obscurin, cytoskeletal calmodulin and titin-interacting RhoGEF [Source:HGNC Symbol;Acc:HGNC:15719]
ENSG00000154654	NCAM2	235.551	478.358	356.955	-1.01966	0.104951	-9.71558	2.58764e-22	1.63199e-20	neural cell adhesion molecule 2 [Source:HGNCSymbol;Acc:HGNC:7657]
ENSG00000155792	DEPTOR	18.999	52.9636	35.9813	-1.47748	0.308272	-4.7928	1.64471e-06	1.12997e-05	DEP domain containing MTOR interacting protein[Source:HGNC Symbol;Acc:HGNC:22953]
ENSG00000155962	CLIC2	54.0602	127.193	90.6266	-1.24109	0.208401	-5.9553	2.59589e-09	3.14781e-08	chloride intracellular channel 2 [Source:HGNCSymbol;Acc:HGNC:2063]
ENSG00000156313	RPGR	108.513	247.469	177.991	-1.18762	0.120331	-9.86963	5.63705e-23	3.92945e-21	retinitis pigmentosa GTPase regulator [Source:HGNCSymbol;Acc:HGNC:10295]
ENSG00000158023	CFAP251	18.0194	45.0171	31.5182	-1.31364	0.280134	-4.68934	2.74091e-06	1.78925e-05	cilia and flagella associated protein 251[Source:HGNC Symbol;Acc:HGNC:28506]
ENSG00000158427	TMSB15B	7.87628	16.4487	12.1625	-1.06833	0.459314	-2.32592	0.020023	0.0440358	thymosin beta 15B [Source:HGNCSymbol;Acc:HGNC:28612]
ENSG00000158825	CDA	14.2642	29.1292	21.6967	-1.0451	0.344175	-3.03653	0.0023932	0.0072256	cytidine deaminase [Source:HGNCSymbol;Acc:HGNC:1712]
ENSG00000159167	STC1	406.679	1333.15	869.916	-1.71227	0.128684	-13.306	2.13751e-40	5.09583e-38	stanniocalcin 1 [Source:HGNCSymbol;Acc:HGNC:11373]
ENSG00000161905	ALOX15	101.977	365.184	233.581	-1.84514	0.11393	-16.1954	5.43502e-59	3.40976e-56	arachidonate 15-lipoxygenase [Source:HGNCSymbol;Acc:HGNC:433]
ENSG00000162040	HS3ST6	16.0493	44.4549	30.2521	-1.50719	0.305845	-4.92794	8.31e-07	6.10322e-06	heparan sulfate-glucosamine 3-sulfotransferase 6[Source:HGNC Symbol;Acc:HGNC:14178]
ENSG00000162407	PLPP3	142.093	294.072	218.082	-1.04805	0.110316	-9.50046	2.08965e-21	1.24543e-19	phospholipid phosphatase 3 [Source:HGNCSymbol;Acc:HGNC:9229]
ENSG00000162576	MXRA8	17.2578	44.5539	30.9058	-1.39615	0.307741	-4.53676	5.71237e-06	3.45993e-05	matrix remodeling associated 8 [Source:HGNCSymbol;Acc:HGNC:7542]
ENSG00000162645	GBP2	5.96924	17.0454	11.5073	-1.51725	0.509942	-2.97535	0.00292658	0.0085691	guanylate binding protein 2 [Source:HGNCSymbol;Acc:HGNC:4183]
ENSG00000162723	SLAMF9	6.09366	21.3733	13.7335	-1.82103	0.469407	-3.87944	0.000104698	0.000461369	SLAM family member 9 [Source:HGNCSymbol;Acc:HGNC:18430]
ENSG00000162804	SNED1	29.4924	64.8351	47.1637	-1.13829	0.253945	-4.48244	7.3793e-06	4.34162e-05	sushi, nidogen and EGF like domains 1 [Source:HGNCSymbol;Acc:HGNC:24696]
ENSG00000162946	DISC1	16.8107	43.4662	30.1384	-1.35671	0.30311	-4.47598	7.60627e-06	4.46194e-05	DISC1 scaffold protein [Source:HGNCSymbol;Acc:HGNC:2888]
ENSG00000163220	S100A9	5.03631	17.6128	11.3245	-1.82151	0.460364	-3.95668	7.59981e-05	0.000346556	S100 calcium binding protein A9 [Source:HGNCSymbol;Acc:HGNC:10499]
ENSG00000163430	FSTL1	581.606	1364.71	973.158	-1.22921	0.113997	-10.7829	4.1477e-27	4.21306e-25	follistatin like 1 [Source:HGNCSymbol;Acc:HGNC:3972]
ENSG00000163491	NEK10	10.8033	24.5185	17.6609	-1.21361	0.360585	-3.36567	0.000763587	0.00266451	NIMA related kinase 10 [Source:HGNCSymbol;Acc:HGNC:18592]
ENSG00000163508	EOMES	20.1082	41.9418	31.025	-1.04055	0.272033	-3.82509	0.000130726	0.000561129	eomesodermin [Source:HGNC Symbol;Acc:HGNC:3372]"
ENSG00000163661	PTX3	18.1143	83.9903	51.0523	-2.23348	0.254339	-8.78151	1.61293e-18	7.42324e-17	pentraxin 3 [Source:HGNC Symbol;Acc:HGNC:9692]"
ENSG00000163701	IL17RE	9.07977	29.6552	19.3675	-1.71389	0.382265	-4.48351	7.34249e-06	4.32637e-05	interleukin 17 receptor E [Source:HGNCSymbol;Acc:HGNC:18439]
ENSG00000163735	CXCL5	1686.47	3958.29	2822.38	-1.23153	0.108682	-11.3315	9.16394e-30	1.18733e-27	C-X-C motif chemokine ligand 5 [Source:HGNCSymbol;Acc:HGNC:10642]
ENSG00000163975	MELTF	73.0707	210.76	141.915	-1.53151	0.184013	-8.32283	8.58847e-17	3.11169e-15	melanotransferrin [Source:HGNCSymbol;Acc:HGNC:7037]
ENSG00000163995	ABLIM2	64.5582	131.235	97.8966	-1.02838	0.161324	-6.37464	1.8339e-10	2.78119e-09	actin binding LIM protein family member 2[Source:HGNC Symbol;Acc:HGNC:19195]
ENSG00000164120	HPGD	7.56011	21.3615	14.4608	-1.48399	0.418519	-3.54582	0.000391389	0.00147731	15-hydroxyprostaglandin dehydrogenase [Source:HGNCSymbol;Acc:HGNC:5154]
ENSG00000164176	EDIL3	341.718	853.007	597.362	-1.31833	0.128942	-10.2242	1.54514e-24	1.24447e-22	EGF like repeats and discoidin domains 3[Source:HGNC Symbol;Acc:HGNC:3173]
ENSG00000164283	ESM1	916.89	3070.33	1993.61	-1.74224	0.124441	-14.0005	1.54672e-44	4.72741e-42	endothelial cell specific molecule 1 [Source:HGNCSymbol;Acc:HGNC:3466]
ENSG00000164292	RHOBTB3	884.163	1945.53	1414.85	-1.13562	0.102196	-11.1122	1.09378e-28	1.32975e-26	Rho related BTB domain containing 3 [Source:HGNCSymbol;Acc:HGNC:18757]
ENSG00000164330	EBF1	41.19	84.0898	62.6399	-1.03844	0.197088	-5.26891	1.37236e-07	1.17322e-06	EBF transcription factor 1 [Source:HGNCSymbol;Acc:HGNC:3126]
ENSG00000164619	BMPER	72.7213	164.044	118.383	-1.17231	0.162986	-7.19266	6.35433e-13	1.42375e-11	BMP binding endothelial regulator [Source:HGNCSymbol;Acc:HGNC:24154]
ENSG00000164690	SHH	49.9375	140.798	95.3676	-1.48929	0.165603	-8.99313	2.40295e-19	1.16911e-17	sonic hedgehog signaling molecule [Source:HGNCSymbol;Acc:HGNC:10848]
ENSG00000164741	DLC1	59.8254	184.862	122.344	-1.62522	0.166637	-9.75311	1.7891e-22	1.16536e-20	DLC1 Rho GTPase activating protein [Source:HGNCSymbol;Acc:HGNC:2897]
ENSG00000164761	TNFRSF11B	174.79	559.952	367.371	-1.67633	0.0972921	-17.2299	1.5845e-66	1.57394e-63	TNF receptor superfamily member 11b [Source:HGNCSymbol;Acc:HGNC:11909]
ENSG00000164825	DEFB1	298.939	863.023	580.981	-1.52821	0.272101	-5.61633	1.95061e-08	1.97212e-07	defensin beta 1 [Source:HGNC Symbol;Acc:HGNC:2766]"
ENSG00000164949	GEM	71.9193	149.64	110.78	-1.0733	0.178777	-6.00353	1.93076e-09	2.41496e-08	GTP binding protein overexpressed in skeletalmuscle [Source:HGNC Symbol;Acc:HGNC:4234]
ENSG00000165092	ALDH1A1	3427.25	7548.49	5487.87	-1.13946	0.111144	-10.2521	1.15828e-24	9.72302e-23	aldehyde dehydrogenase 1 family member A1[Source:HGNC Symbol;Acc:HGNC:402]
ENSG00000165124	SVEP1	35.9875	73.1558	54.5717	-1.00711	0.207352	-4.857	1.19177e-06	8.40894e-06	sushi, von Willebrand factor type A, EGF andpentraxin domain containing 1 [Source:HGNCSymbol;Acc:HGNC:15985]
ENSG00000165171	METTL27	81.2813	178.122	129.702	-1.1381	0.18367	-6.19644	5.77553e-10	8.00516e-09	methyltransferase like 27 [Source:HGNCSymbol;Acc:HGNC:19068]
ENSG00000165899	OTOGL	12.9088	68.664	40.7864	-2.40465	0.27075	-8.88145	6.59961e-19	3.12172e-17	otogelin like [Source:HGNC Symbol;Acc:HGNC:26901]"
ENSG00000165929	TC2N	70.8729	158.28	114.577	-1.1673	0.206726	-5.64663	1.63626e-08	1.69161e-07	tandem C2 domains, nuclear [Source:HGNCSymbol;Acc:HGNC:19859]
ENSG00000166147	FBN1	102.84	208.967	155.904	-1.02666	0.155312	-6.6103	3.83532e-11	6.43901e-10	fibrillin 1 [Source:HGNC Symbol;Acc:HGNC:3603]"
ENSG00000166450	PRTG	77.6441	175.119	126.382	-1.1658	0.175108	-6.65758	2.78371e-11	4.77435e-10	protogenin [Source:HGNC Symbol;Acc:HGNC:26373]"
ENSG00000166741	NNMT	57.1957	130.171	93.6832	-1.20165	0.171486	-7.00729	2.42971e-12	4.9508e-11	nicotinamide N-methyltransferase [Source:HGNCSymbol;Acc:HGNC:7861]
ENSG00000166816	LDHD	112.871	260.493	186.682	-1.21062	0.170342	-7.10701	1.18584e-12	2.53774e-11	lactate dehydrogenase D [Source:HGNCSymbol;Acc:HGNC:19708]
ENSG00000167281	RBFOX3	9.23172	20.9471	15.0894	-1.21459	0.500202	-2.42819	0.0151744	0.0347509	RNA binding fox-1 homolog 3 [Source:HGNCSymbol;Acc:HGNC:27097]
ENSG00000167601	AXL	79.2367	244.5	161.868	-1.64128	0.165842	-9.89662	4.30569e-23	3.03691e-21	AXL receptor tyrosine kinase [Source:HGNCSymbol;Acc:HGNC:905]
ENSG00000167700	MFSD3	415.134	892.95	654.042	-1.10739	0.151419	-7.31338	2.60515e-13	6.17362e-12	major facilitator superfamily domain containing 3[Source:HGNC Symbol;Acc:HGNC:25157]
ENSG00000167772	ANGPTL4	147.289	492.642	319.966	-1.74144	0.383916	-4.53599	5.73336e-06	3.46912e-05	angiopoietin like 4 [Source:HGNCSymbol;Acc:HGNC:16039]
ENSG00000167964	RAB26	41.007	108.193	74.5999	-1.41047	0.23088	-6.10912	1.00184e-09	1.31664e-08	RAB26, member RAS oncogene family [Source:HGNCSymbol;Acc:HGNC:14259]
ENSG00000168140	VASN	75.9586	233.591	154.775	-1.63387	0.152803	-10.6926	1.10201e-26	1.07672e-24	vasorin [Source:HGNC Symbol;Acc:HGNC:18517]"
ENSG00000168497	CAVIN2	1464.75	2932.14	2198.44	-1.00022	0.119892	-8.34268	7.26284e-17	2.65561e-15	caveolae associated protein 2 [Source:HGNCSymbol;Acc:HGNC:10690]
ENSG00000168772	CXXC4	4.73506	19.8023	12.2687	-2.04099	0.487434	-4.18721	2.82404e-05	0.00014398	CXXC finger protein 4 [Source:HGNCSymbol;Acc:HGNC:24593]
ENSG00000168939	SPRY3	125.311	268.187	196.749	-1.09782	0.145439	-7.54827	4.41081e-14	1.15554e-12	sprouty RTK signaling antagonist 3 [Source:HGNCSymbol;Acc:HGNC:11271]
ENSG00000169169	CPT1C	6.39258	19.2221	12.8073	-1.6307	0.455343	-3.58125	0.000341954	0.00131191	carnitine palmitoyltransferase 1C [Source:HGNCSymbol;Acc:HGNC:18540]
ENSG00000169242	EFNA1	611.616	1316.54	964.078	-1.10543	0.101627	-10.8773	1.47923e-27	1.61765e-25	ephrin A1 [Source:HGNC Symbol;Acc:HGNC:3221]"
ENSG00000169962	TAS1R3	34.1075	76.3963	55.2519	-1.17171	0.203651	-5.75353	8.74007e-09	9.49696e-08	taste 1 receptor member 3 [Source:HGNCSymbol;Acc:HGNC:15661]
ENSG00000170381	SEMA3E	40.5648	102.321	71.4429	-1.3468	0.195057	-6.90461	5.03421e-12	9.8052e-11	semaphorin 3E [Source:HGNC Symbol;Acc:HGNC:10727]"
ENSG00000170458	CD14	25.5813	111.998	68.7897	-2.12862	0.287696	-7.39884	1.37382e-13	3.34885e-12	CD14 molecule [Source:HGNC Symbol;Acc:HGNC:1628]"
ENSG00000170523	KRT83	6.97602	18.245	12.6105	-1.43535	0.434137	-3.30621	0.000945682	0.00321246	keratin 83 [Source:HGNC Symbol;Acc:HGNC:6460]"
ENSG00000170542	SERPINB9	120.051	248.52	184.286	-1.04606	0.158986	-6.57958	4.71783e-11	7.85427e-10	serpin family B member 9 [Source:HGNCSymbol;Acc:HGNC:8955]
ENSG00000171303	KCNK3	30.2503	62.8481	46.5492	-1.04288	0.221722	-4.70356	2.55668e-06	1.68095e-05	potassium two pore domain channel subfamily Kmember 3 [Source:HGNC Symbol;Acc:HGNC:6278]
ENSG00000171388	APLN	50.2142	200.043	125.128	-1.99191	0.356571	-5.5863	2.31959e-08	2.31183e-07	apelin [Source:HGNC Symbol;Acc:HGNC:16665]"
ENSG00000171448	ZBTB26	56.127	120.411	88.2691	-1.09909	0.179366	-6.12762	8.92041e-10	1.18541e-08	zinc finger and BTB domain containing 26[Source:HGNC Symbol;Acc:HGNC:23383]
ENSG00000171476	HOPX	350.829	1004.56	677.694	-1.51498	0.153665	-9.85899	6.2674e-23	4.29353e-21	HOP homeobox [Source:HGNC Symbol;Acc:HGNC:24961]"
ENSG00000171522	PTGER4	15.9957	48.9202	32.458	-1.62351	0.278759	-5.82405	5.74378e-09	6.47737e-08	prostaglandin E receptor 4 [Source:HGNCSymbol;Acc:HGNC:9596]
ENSG00000171557	FGG	55.2275	152.176	103.702	-1.47061	0.170408	-8.62996	6.13754e-18	2.61284e-16	fibrinogen gamma chain [Source:HGNCSymbol;Acc:HGNC:3694]
ENSG00000172209	GPR22	5.82776	40.3966	23.1122	-2.7426	0.402441	-6.81491	9.43249e-12	1.74861e-10	G protein-coupled receptor 22 [Source:HGNCSymbol;Acc:HGNC:4477]
ENSG00000172260	NEGR1	9.21709	23.7123	16.4647	-1.37278	0.430536	-3.18854	0.00142995	0.0046155	neuronal growth regulator 1 [Source:HGNCSymbol;Acc:HGNC:17302]
ENSG00000172296	SPTLC3	123.637	319.008	221.322	-1.36093	0.167151	-8.14196	3.88944e-16	1.31711e-14	serine palmitoyltransferase long chain base subunit3 [Source:HGNC Symbol;Acc:HGNC:16253]
ENSG00000172403	SYNPO2	20.8964	68.7287	44.8125	-1.70213	0.326674	-5.2105	1.8833e-07	1.56976e-06	synaptopodin 2 [Source:HGNC Symbol;Acc:HGNC:17732]"
ENSG00000172548	NIPAL4	10.2005	20.0622	15.1313	-1.00129	0.445489	-2.24761	0.024601	0.0524492	NIPA like domain containing 4 [Source:HGNCSymbol;Acc:HGNC:28018]
ENSG00000172922	RNASEH2C	601.418	1377.5	989.46	-1.19638	0.136185	-8.78499	1.56384e-18	7.22518e-17	ribonuclease H2 subunit C [Source:HGNCSymbol;Acc:HGNC:24116]
ENSG00000173068	BNC2	56.0518	120.666	88.3588	-1.10262	0.175801	-6.272	3.56448e-10	5.15014e-09	basonuclin 2 [Source:HGNC Symbol;Acc:HGNC:30988]"
ENSG00000173221	GLRX	3799.52	8365.3	6082.41	-1.13863	0.126384	-9.00928	2.07414e-19	1.02164e-17	glutaredoxin [Source:HGNC Symbol;Acc:HGNC:4330]"
ENSG00000173267	SNCG	21.7949	50.785	36.2899	-1.22735	0.244441	-5.02107	5.13846e-07	3.96957e-06	synuclein gamma [Source:HGNCSymbol;Acc:HGNC:11141]
ENSG00000173376	NDNF	2.52762	19.4791	11.0034	-2.9813	0.571335	-5.21813	1.80735e-07	1.51502e-06	neuron derived neurotrophic factor [Source:HGNCSymbol;Acc:HGNC:26256]
ENSG00000173848	NET1	602.694	1307.39	955.043	-1.11584	0.109678	-10.1737	2.59746e-24	2.06411e-22	neuroepithelial cell transforming 1 [Source:HGNCSymbol;Acc:HGNC:14592]
ENSG00000174749	FAM241A	187.251	395.577	291.414	-1.07998	0.138617	-7.7911	6.64263e-15	1.92185e-13	family with sequence similarity 241 member A[Source:HGNC Symbol;Acc:HGNC:26813]
ENSG00000174808	BTC	23.3611	55.4448	39.4029	-1.22112	0.251064	-4.86377	1.1517e-06	8.17064e-06	betacellulin [Source:HGNC Symbol;Acc:HGNC:1121]"
ENSG00000175906	ARL4D	1355.99	2815.59	2085.79	-1.05455	0.0973286	-10.835	2.35072e-27	2.54733e-25	ADP ribosylation factor like GTPase 4D [Source:HGNCSymbol;Acc:HGNC:656]
ENSG00000176401	EID2B	10.9925	23.0972	17.0448	-1.10207	0.377237	-2.92142	0.0034844	0.00995305	EP300 interacting inhibitor of differentiation 2B[Source:HGNC Symbol;Acc:HGNC:26796]
ENSG00000176771	NCKAP5	94.0456	229.159	161.602	-1.28539	0.132407	-9.70788	2.79091e-22	1.75093e-20	NCK associated protein 5 [Source:HGNCSymbol;Acc:HGNC:29847]
ENSG00000176903	PNMA1	2442.99	4911.79	3677.39	-1.00751	0.100368	-10.0381	1.03636e-23	7.67293e-22	PNMA family member 1 [Source:HGNCSymbol;Acc:HGNC:9158]
ENSG00000176907	TCIM	27.4117	71.2517	49.3317	-1.3807	0.248443	-5.55741	2.73805e-08	2.68843e-07	transcriptional and immune response regulator[Source:HGNC Symbol;Acc:HGNC:1357]
ENSG00000177694	NAALADL2	9.12112	18.489	13.8051	-1.04699	0.423735	-2.47086	0.013479	0.0315794	N-acetylated alpha-linked acidic dipeptidase like 2[Source:HGNC Symbol;Acc:HGNC:23219]
ENSG00000177989	ODF3B	149.854	316.367	233.11	-1.0871	0.151525	-7.1744	7.26228e-13	1.60605e-11	outer dense fiber of sperm tails 3B [Source:HGNCSymbol;Acc:HGNC:34388]
ENSG00000178342	KCNG2	9.20552	31.8744	20.54	-1.7882	0.36546	-4.89301	9.93035e-07	7.15367e-06	potassium voltage-gated channel modifier subfamilyG member 2 [Source:HGNC Symbol;Acc:HGNC:6249]
ENSG00000178462	TUBAL3	15.6578	32.3563	24.007	-1.06274	0.303912	-3.49687	0.000470752	0.00173673	tubulin alpha like 3 [Source:HGNCSymbol;Acc:HGNC:23534]
ENSG00000179431	FJX1	324.263	679.372	501.817	-1.07122	0.129163	-8.29355	1.09917e-16	3.93458e-15	four-jointed box kinase 1 [Source:HGNCSymbol;Acc:HGNC:17166]
ENSG00000179546	HTR1D	21.2613	64.6343	42.9478	-1.60545	0.233588	-6.873	6.28641e-12	1.20279e-10	5-hydroxytryptamine receptor 1D [Source:HGNCSymbol;Acc:HGNC:5289]
ENSG00000179862	CITED4	418	856.158	637.079	-1.03283	0.0926998	-11.1417	7.86368e-29	9.66341e-27	Cbp/p300 interacting transactivator with Glu/Asprich carboxy-terminal domain 4 [Source:HGNCSymbol;Acc:HGNC:18696]
ENSG00000180425	C11orf71	9.20419	18.5112	13.8577	-1.03683	0.391005	-2.6517	0.00800885	0.0204554	chromosome 11 open reading frame 71 [Source:HGNCSymbol;Acc:HGNC:25937]
ENSG00000180611	MB21D2	60.3705	147.755	104.063	-1.28202	0.178028	-7.2012	5.96833e-13	1.34485e-11	Mab-21 domain containing 2 [Source:HGNCSymbol;Acc:HGNC:30438]
ENSG00000181444	ZNF467	84.517	421.136	252.826	-2.32056	0.379115	-6.12099	9.29929e-10	1.23164e-08	zinc finger protein 467 [Source:HGNCSymbol;Acc:HGNC:23154]
ENSG00000182179	UBA7	6.03063	13.8117	9.92115	-1.2062	0.490177	-2.46075	0.0138647	0.0322725	ubiquitin like modifier activating enzyme 7[Source:HGNC Symbol;Acc:HGNC:12471]
ENSG00000182585	EPGN	203.227	700.732	451.98	-1.78884	0.143301	-12.4831	9.22901e-36	1.77435e-33	epithelial mitogen [Source:HGNCSymbol;Acc:HGNC:17470]
ENSG00000182667	NTM	17.9162	57.1249	37.5205	-1.68628	0.283874	-5.94022	2.84632e-09	3.41673e-08	neurotrimin [Source:HGNC Symbol;Acc:HGNC:17941]"
ENSG00000182752	PAPPA	161.877	704.959	433.418	-2.12591	0.128735	-16.5138	2.9186e-61	2.17436e-58	pappalysin 1 [Source:HGNC Symbol;Acc:HGNC:8602]"
ENSG00000183023	SLC8A1	53.2235	116.18	84.7017	-1.11849	0.186716	-5.99032	2.09424e-09	2.58956e-08	solute carrier family 8 member A1 [Source:HGNCSymbol;Acc:HGNC:11068]
ENSG00000183044	ABAT	82.7496	168.727	125.738	-1.02976	0.182623	-5.63871	1.71331e-08	1.76362e-07	4-aminobutyrate aminotransferase [Source:HGNCSymbol;Acc:HGNC:23]
ENSG00000183196	CHST6	6.40785	14.8835	10.6457	-1.21743	0.512125	-2.37722	0.0174437	0.0390696	carbohydrate sulfotransferase 6 [Source:HGNCSymbol;Acc:HGNC:6938]
ENSG00000183742	MACC1	43.7423	141.974	92.8581	-1.69882	0.168151	-10.1029	5.36169e-24	4.12331e-22	MET transcriptional regulator MACC1 [Source:HGNCSymbol;Acc:HGNC:30215]
ENSG00000183891	TTC32	108.767	275.145	191.956	-1.32964	0.127903	-10.3957	2.59423e-25	2.37871e-23	tetratricopeptide repeat domain 32 [Source:HGNCSymbol;Acc:HGNC:32954]
ENSG00000184226	PCDH9	72.6586	146.409	109.534	-1.00521	0.177727	-5.65589	1.55037e-08	1.61543e-07	protocadherin 9 [Source:HGNC Symbol;Acc:HGNC:8661]"
ENSG00000184384	MAML2	42.6091	106.697	74.6532	-1.3168	0.237325	-5.54851	2.88122e-08	2.82203e-07	mastermind like transcriptional coactivator 2[Source:HGNC Symbol;Acc:HGNC:16259]
ENSG00000184454	NCMAP	6.26717	35.3475	20.8073	-2.56271	0.400521	-6.39845	1.56965e-10	2.40801e-09	non-compact myelin associated protein [Source:HGNCSymbol;Acc:HGNC:29332]
ENSG00000185261	KIAA0825	70.3869	172.073	121.23	-1.28627	0.162954	-7.89345	2.93945e-15	8.82576e-14	KIAA0825 [Source:HGNC Symbol;Acc:HGNC:28532]"
ENSG00000185499	MUC1	62.4334	132.797	97.615	-1.09999	0.161829	-6.79725	1.06637e-11	1.95979e-10	mucin 1, cell surface associated [Source:HGNCSymbol;Acc:HGNC:7508]
ENSG00000185585	OLFML2A	2505.99	7064.99	4785.49	-1.49508	0.160679	-9.30476	1.34298e-20	7.44574e-19	olfactomedin like 2A [Source:HGNCSymbol;Acc:HGNC:27270]
ENSG00000185630	PBX1	557.942	1326.61	942.274	-1.24645	0.102644	-12.1435	6.21029e-34	1.08863e-31	PBX homeobox 1 [Source:HGNC Symbol;Acc:HGNC:8632]"
ENSG00000185633	NDUFA4L2	379.221	792.427	585.824	-1.06607	0.151782	-7.02371	2.16056e-12	4.44033e-11	NDUFA4 mitochondrial complex associated like 2[Source:HGNC Symbol;Acc:HGNC:29836]
ENSG00000186377	CYP4X1	5.00046	17.2788	11.1397	-1.81548	0.474326	-3.82748	0.000129461	0.0005563	cytochrome P450 family 4 subfamily X member 1[Source:HGNC Symbol;Acc:HGNC:20244]
ENSG00000187049	TMEM216	44.8106	94.7475	69.7791	-1.08502	0.195914	-5.53825	3.05516e-08	2.97528e-07	transmembrane protein 216 [Source:HGNCSymbol;Acc:HGNC:25018]
ENSG00000187650	VMAC	13.9523	29.8011	21.8767	-1.1049	0.319248	-3.46095	0.000538265	0.00195316	vimentin type intermediate filament associatedcoiled-coil protein [Source:HGNC Symbol;Acc:HGNC:33803]
ENSG00000187720	THSD4	173.716	415.156	294.436	-1.2583	0.132508	-9.49601	2.18078e-21	1.29328e-19	thrombospondin type 1 domain containing 4[Source:HGNC Symbol;Acc:HGNC:25835]
ENSG00000187994	RINL	57.8614	133.374	95.6179	-1.20706	0.194928	-6.19235	5.92729e-10	8.13978e-09	Ras and Rab interactor like [Source:HGNCSymbol;Acc:HGNC:24795]
ENSG00000188015	S100A3	17.1107	41.4444	29.2775	-1.28217	0.297981	-4.30286	1.68611e-05	9.11494e-05	S100 calcium binding protein A3 [Source:HGNCSymbol;Acc:HGNC:10493]
ENSG00000188549	CCDC9B	226.445	607.644	417.045	-1.42035	0.101382	-14.0098	1.35699e-44	4.25665e-42	coiled-coil domain containing 9B [Source:HGNCSymbol;Acc:HGNC:33488]
ENSG00000188641	DPYD	46.5174	189.49	118.004	-2.02525	0.212358	-9.53694	1.47105e-21	8.94638e-20	dihydropyrimidine dehydrogenase [Source:HGNCSymbol;Acc:HGNC:3012]
ENSG00000188747	NOXA1	49.5261	111.438	80.4819	-1.18153	0.190778	-6.1932	5.89547e-10	8.11742e-09	NADPH oxidase activator 1 [Source:HGNCSymbol;Acc:HGNC:10668]
ENSG00000196154	S100A4	6479.33	13043.5	9761.39	-1.00958	0.147032	-6.86639	6.58474e-12	1.25785e-10	S100 calcium binding protein A4 [Source:HGNCSymbol;Acc:HGNC:10494]
ENSG00000196196	HRCT1	25.9728	71.8712	48.922	-1.46434	0.224667	-6.51782	7.13364e-11	1.16804e-09	histidine rich carboxyl terminus 1 [Source:HGNCSymbol;Acc:HGNC:33872]
ENSG00000196562	SULF2	89.471	182.627	136.049	-1.01887	0.168264	-6.05516	1.40278e-09	1.80965e-08	sulfatase 2 [Source:HGNC Symbol;Acc:HGNC:20392]"
ENSG00000196659	TTC30B	62.5703	141.44	102.005	-1.18699	0.179075	-6.62845	3.39234e-11	5.7357e-10	tetratricopeptide repeat domain 30B [Source:HGNCSymbol;Acc:HGNC:26425]
ENSG00000196950	SLC39A10	155.398	455.964	305.681	-1.55329	0.335933	-4.62382	3.76729e-06	2.39499e-05	solute carrier family 39 member 10 [Source:HGNCSymbol;Acc:HGNC:20861]
ENSG00000196968	FUT11	133.439	280.297	206.868	-1.06652	0.186243	-5.72649	1.02527e-08	1.103e-07	fucosyltransferase 11 [Source:HGNCSymbol;Acc:HGNC:19233]
ENSG00000197256	KANK2	259.28	581.76	420.52	-1.16616	0.134718	-8.65632	4.87253e-18	2.09677e-16	KN motif and ankyrin repeat domains 2 [Source:HGNCSymbol;Acc:HGNC:29300]
ENSG00000197632	SERPINB2	107.905	715.451	411.678	-2.71958	0.152415	-17.8432	3.26204e-71	4.32039e-68	serpin family B member 2 [Source:HGNCSymbol;Acc:HGNC:8584]
ENSG00000197635	DPP4	11.16	31.1035	21.1317	-1.48357	0.336682	-4.40644	1.05082e-05	5.96467e-05	dipeptidyl peptidase 4 [Source:HGNCSymbol;Acc:HGNC:3009]
ENSG00000197646	PDCD1LG2	16.674	50.7205	33.6973	-1.63018	0.273049	-5.97026	2.36874e-09	2.89593e-08	programmed cell death 1 ligand 2 [Source:HGNCSymbol;Acc:HGNC:18731]
ENSG00000198108	CHSY3	69.8855	160.994	115.44	-1.2	0.158853	-7.55414	4.21624e-14	1.10699e-12	chondroitin sulfate synthase 3 [Source:HGNCSymbol;Acc:HGNC:24293]
ENSG00000198353	HOXC4	6.67493	23.0228	14.8489	-1.82187	0.416488	-4.37435	1.21793e-05	6.77446e-05	homeobox C4 [Source:HGNC Symbol;Acc:HGNC:5126]"
ENSG00000198542	ITGBL1	140.606	329.785	235.196	-1.23328	0.123666	-9.97263	2.00841e-23	1.46873e-21	integrin subunit beta like 1 [Source:HGNCSymbol;Acc:HGNC:6164]
ENSG00000198797	BRINP2	16.6853	43.3996	30.0425	-1.36466	0.290325	-4.70045	2.59584e-06	1.70482e-05	BMP/retinoic acid inducible neural specific 2[Source:HGNC Symbol;Acc:HGNC:13746]
ENSG00000198829	SUCNR1	3.56738	37.4498	20.5086	-3.347	0.452053	-7.404	1.32138e-13	3.24092e-12	succinate receptor 1 [Source:HGNCSymbol;Acc:HGNC:4542]
ENSG00000198835	GJC2	17.0557	39.255	28.1554	-1.22368	0.387561	-3.15738	0.00159194	0.00506025	gap junction protein gamma 2 [Source:HGNCSymbol;Acc:HGNC:17494]
ENSG00000198959	TGM2	9.08508	19.4882	14.2867	-1.12518	0.407537	-2.76093	0.00576374	0.015439	transglutaminase 2 [Source:HGNCSymbol;Acc:HGNC:11778]
ENSG00000203724	C1orf53	119.261	321.939	220.6	-1.42467	0.198458	-7.17874	7.03591e-13	1.56179e-11	chromosome 1 open reading frame 53 [Source:HGNCSymbol;Acc:HGNC:30003]
ENSG00000204228	HSD17B8	114.318	234.51	174.414	-1.04039	0.135872	-7.65712	1.90153e-14	5.22263e-13	hydroxysteroid 17-beta dehydrogenase 8 [Source:HGNCSymbol;Acc:HGNC:3554]
ENSG00000204366	ZBTB12	49.9377	104.543	77.2404	-1.05865	0.176249	-6.00655	1.89513e-09	2.37538e-08	zinc finger and BTB domain containing 12[Source:HGNC Symbol;Acc:HGNC:19066]
ENSG00000205221	VIT	56.4255	172.861	114.643	-1.62234	0.164704	-9.85006	6.85064e-23	4.63975e-21	vitrin [Source:HGNC Symbol;Acc:HGNC:12697]"
ENSG00000205336	ADGRG1	525.13	1211.54	868.334	-1.2081	0.152631	-7.91514	2.46983e-15	7.52951e-14	adhesion G protein-coupled receptor G1 [Source:HGNCSymbol;Acc:HGNC:4512]
ENSG00000205502	C2CD4B	15.9893	33.2714	24.6303	-1.07868	0.305872	-3.52658	0.000420972	0.00157107	C2 calcium dependent domain containing 4B[Source:HGNC Symbol;Acc:HGNC:33628]
ENSG00000205542	TMSB4X	4909.38	10909.6	7909.5	-1.15162	0.0598906	-19.2287	2.13084e-82	3.62851e-79	thymosin beta 4 X-linked [Source:HGNCSymbol;Acc:HGNC:11881]
ENSG00000205755	CRLF2	96.7424	326.334	211.538	-1.76305	0.134281	-13.1296	2.22894e-39	5.10941e-37	cytokine receptor like factor 2 [Source:HGNCSymbol;Acc:HGNC:14281]
ENSG00000211448	DIO2	13.9825	40.0154	26.999	-1.49234	0.316246	-4.71893	2.3709e-06	1.56658e-05	iodothyronine deiodinase 2 [Source:HGNCSymbol;Acc:HGNC:2884]
ENSG00000213347	MXD3	132.81	301.151	216.98	-1.17819	0.170989	-6.89046	5.56132e-12	1.07615e-10	MAX dimerization protein 3 [Source:HGNCSymbol;Acc:HGNC:14008]
ENSG00000213626	LBH	171.342	421.784	296.563	-1.29586	0.119718	-10.8243	2.64176e-27	2.81159e-25	LBH regulator of WNT signaling pathway [Source:HGNCSymbol;Acc:HGNC:29532]
ENSG00000213654	GPSM3	16.1737	38.9991	27.5864	-1.25314	0.286721	-4.3706	1.23903e-05	6.87581e-05	G protein signaling modulator 3 [Source:HGNCSymbol;Acc:HGNC:13945]
ENSG00000214078	CPNE1	539.282	1185.96	862.622	-1.13989	0.0974954	-11.6917	1.40569e-31	2.12099e-29	copine 1 [Source:HGNC Symbol;Acc:HGNC:2314]"
ENSG00000214309	MBLAC1	14.1701	36.6806	25.4254	-1.36715	0.327945	-4.16883	3.06163e-05	0.000154835	metallo-beta-lactamase domain containing 1[Source:HGNC Symbol;Acc:HGNC:22180]
ENSG00000215012	RTL10	241.982	515.75	378.866	-1.08687	0.106205	-10.2337	1.40103e-24	1.15174e-22	retrotransposon Gag like 10 [Source:HGNCSymbol;Acc:HGNC:26112]
ENSG00000219438	TAFA5	609.235	1517.02	1063.13	-1.31678	0.0859007	-15.3291	4.88606e-53	2.32967e-50	TAFA chemokine like family member 5 [Source:HGNCSymbol;Acc:HGNC:21592]
ENSG00000219607	PPP1R3G	10.3249	22.1578	16.2414	-1.07977	0.438859	-2.4604	0.0138783	0.0322977	protein phosphatase 1 regulatory subunit 3G[Source:HGNC Symbol;Acc:HGNC:14945]
ENSG00000221843	C2orf16	11.9433	31.5261	21.7347	-1.40421	0.339655	-4.13423	3.56143e-05	0.000177773	chromosome 2 open reading frame 16 [Source:HGNCSymbol;Acc:HGNC:25275]
ENSG00000221869	CEBPD	155.403	423.538	289.47	-1.4422	0.147356	-9.78718	1.27805e-22	8.41679e-21	CCAAT enhancer binding protein delta [Source:HGNCSymbol;Acc:HGNC:1835]
ENSG00000221886	ZBED8	26.6191	62.1289	44.374	-1.23449	0.225383	-5.47731	4.31844e-08	4.10821e-07	zinc finger BED-type containing 8 [Source:HGNCSymbol;Acc:HGNC:30804]
ENSG00000224982	TMEM233	37.1575	88.0084	62.583	-1.25771	0.210148	-5.98488	2.16552e-09	2.66388e-08	transmembrane protein 233 [Source:HGNCSymbol;Acc:HGNC:37219]
ENSG00000235194	PPP1R3E	33.5935	84.4855	59.0395	-1.32101	0.214496	-6.1587	7.33461e-10	9.90131e-09	protein phosphatase 1 regulatory subunit 3E[Source:HGNC Symbol;Acc:HGNC:14943]
ENSG00000235750	KIAA0040	194.103	443.391	318.747	-1.18808	0.158541	-7.49381	6.69007e-14	1.70397e-12	KIAA0040 [Source:HGNC Symbol;Acc:HGNC:28950]"
ENSG00000237765	FAM200B	34.0735	71.5134	52.7934	-1.07671	0.206526	-5.21346	1.85346e-07	1.54715e-06	family with sequence similarity 200 member B[Source:HGNC Symbol;Acc:HGNC:27740]
ENSG00000240694	PNMA2	53.503	170.868	112.186	-1.65904	0.161514	-10.2718	9.43938e-25	7.97996e-23	PNMA family member 2 [Source:HGNCSymbol;Acc:HGNC:9159]
ENSG00000241935	HOGA1	10.067	20.8136	15.4403	-1.03953	0.397747	-2.61353	0.00896114	0.0224311	4-hydroxy-2-oxoglutarate aldolase 1 [Source:HGNCSymbol;Acc:HGNC:25155]
ENSG00000243244	STON1	8.04265	20.9812	14.5119	-1.39012	0.427521	-3.25158	0.00114764	0.00379998	stonin 1 [Source:HGNC Symbol;Acc:HGNC:17003]"
ENSG00000243566	UPK3B	13.4781	37.2628	25.3704	-1.45902	0.313277	-4.65728	3.20421e-06	2.06902e-05	uroplakin 3B [Source:HGNC Symbol;Acc:HGNC:21444]"
ENSG00000249992	TMEM158	95.7167	225.889	160.803	-1.24495	0.179523	-6.93475	4.06934e-12	8.03088e-11	transmembrane protein 158 [Source:HGNCSymbol;Acc:HGNC:30293]
ENSG00000255346	NOX5	7.97993	18.1357	13.0578	-1.20114	0.43395	-2.76792	0.00564152	0.0151662	NADPH oxidase 5 [Source:HGNCSymbol;Acc:HGNC:14874]
ENSG00000257108	NHLRC4	6.31776	19.6066	12.9622	-1.65875	0.43037	-3.85424	0.000116088	0.000505578	NHL repeat containing 4 [Source:HGNCSymbol;Acc:HGNC:26700]
