# Supplementary material for: New link between RNH1 and E2F1: regulates the development of lung adenocarcinoma
Source: BMC Cancer. 2024 May 24;24:635. doi: 10.1186/s12885-024-12392-6 (PMC11118993; doi:10.1186/s12885-024-12392-6)
Supplement: Supplementary file 2 — Supplementary Material 2 [file 12885_2024_12392_MOESM2_ESM.xlsx]

## Sheet: Upregulated
id	GeneName	baseMeanA	baseMeanB	baseMean	log2FoldChange	lfcSE	stat	pvalue	padj	Description
ENSG00000008300	CELSR3	113.183	42.288	77.7353	1.4282	0.214673	6.6529	2.87381e-11	1.05653e-09	cadherin EGF LAG seven-pass G-type receptor 3[Source:HGNC Symbol;Acc:HGNC:3230]
ENSG00000050030	NEXMIF	16.2745	6.20651	11.2405	1.42041	0.509529	2.78768	0.00530863	0.0198449	neurite extension and migration factor [Source:HGNCSymbol;Acc:HGNC:29433]
ENSG00000052802	MSMO1	2382.58	841.548	1612.06	1.50097	0.0834069	17.9958	2.10165e-72	1.24396e-68	methylsterol monooxygenase 1 [Source:HGNCSymbol;Acc:HGNC:10545]
ENSG00000054967	RELT	173.798	85.2157	129.507	1.0297	0.196416	5.24246	1.58453e-07	2.62713e-06	RELT TNF receptor [Source:HGNCSymbol;Acc:HGNC:13764]
ENSG00000059728	MXD1	199.832	89.5653	144.699	1.15927	0.209543	5.53237	3.15937e-08	6.23344e-07	MAX dimerization protein 1 [Source:HGNCSymbol;Acc:HGNC:6761]
ENSG00000067064	IDI1	2418.8	1160.27	1789.54	1.0599	0.0750031	14.1314	2.4326e-45	2.61792e-42	isopentenyl-diphosphate delta isomerase 1[Source:HGNC Symbol;Acc:HGNC:5387]
ENSG00000070444	MNT	516.981	257.982	387.481	1.00337	0.158053	6.34833	2.17661e-10	6.65807e-09	MAX network transcriptional repressor [Source:HGNCSymbol;Acc:HGNC:7188]
ENSG00000078804	TP53INP2	1423.99	656.167	1040.08	1.11675	0.0918068	12.1642	4.82246e-34	2.37868e-31	tumor protein p53 inducible nuclear protein 2[Source:HGNC Symbol;Acc:HGNC:16104]
ENSG00000087074	PPP1R15A	2958.4	1212.38	2085.39	1.28704	0.226796	5.6749	1.38768e-08	2.97058e-07	protein phosphatase 1 regulatory subunit 15A[Source:HGNC Symbol;Acc:HGNC:14375]
ENSG00000092929	UNC13D	27.4385	10.7723	19.1054	1.36661	0.429441	3.1823	0.00146113	0.00690491	unc-13 homolog D [Source:HGNCSymbol;Acc:HGNC:23147]
ENSG00000099194	SCD	54745.3	19635.3	37190.3	1.47928	0.157131	9.41431	4.76179e-21	6.47931e-19	stearoyl-CoA desaturase [Source:HGNCSymbol;Acc:HGNC:10571]
ENSG00000100292	HMOX1	7973.66	2778.02	5375.84	1.5213	0.10483	14.5122	1.01478e-47	1.33477e-44	heme oxygenase 1 [Source:HGNCSymbol;Acc:HGNC:5013]
ENSG00000101255	TRIB3	11915.6	5744.62	8830.1	1.05257	0.218208	4.82368	1.4093e-06	1.84817e-05	tribbles pseudokinase 3 [Source:HGNCSymbol;Acc:HGNC:16228]
ENSG00000101670	LIPG	415.064	141.634	278.349	1.55122	0.218789	7.09003	1.34081e-12	6.15216e-11	lipase G, endothelial type [Source:HGNCSymbol;Acc:HGNC:6623]
ENSG00000102057	KCND1	33.4394	9.25636	21.3479	1.87721	0.538467	3.48621	0.000489915	0.00277626	potassium voltage-gated channel subfamily D member1 [Source:HGNC Symbol;Acc:HGNC:6237]
ENSG00000104549	SQLE	1533.23	736.496	1134.87	1.05804	0.126815	8.34312	7.23532e-17	6.25195e-15	squalene epoxidase [Source:HGNCSymbol;Acc:HGNC:11279]
ENSG00000104899	AMH	68.513	30.1425	49.3278	1.19087	0.234073	5.0876	3.62617e-07	5.51755e-06	anti-Mullerian hormone [Source:HGNCSymbol;Acc:HGNC:464]
ENSG00000106772	PRUNE2	143.933	70.0848	107.009	1.04067	0.175472	5.93067	3.01699e-09	7.22978e-08	prune homolog 2 with BCH domain [Source:HGNCSymbol;Acc:HGNC:25209]
ENSG00000106948	AKNA	620.073	290.916	455.495	1.0919	0.397832	2.74463	0.00605784	0.0221541	AT-hook transcription factor [Source:HGNCSymbol;Acc:HGNC:24108]
ENSG00000111981	ULBP1	253.021	126.528	189.774	1.00087	0.241451	4.14522	3.39484e-05	0.000287674	UL16 binding protein 1 [Source:HGNCSymbol;Acc:HGNC:14893]
ENSG00000112972	HMGCS1	2677.49	804.104	1740.8	1.73598	0.118842	14.6074	2.51827e-48	3.72641e-45	3-hydroxy-3-methylglutaryl-CoA synthase 1[Source:HGNC Symbol;Acc:HGNC:5007]
ENSG00000113161	HMGCR	1731.21	727.784	1229.5	1.25033	0.104055	12.016	2.92633e-33	1.23721e-30	3-hydroxy-3-methylglutaryl-CoA reductase[Source:HGNC Symbol;Acc:HGNC:5006]
ENSG00000114737	CISH	41.7687	19.8829	30.8258	1.09083	0.263933	4.13297	3.581e-05	0.000300865	cytokine inducible SH2 containing protein[Source:HGNC Symbol;Acc:HGNC:1984]
ENSG00000116717	GADD45A	1844.33	797.822	1321.08	1.209	0.416034	2.906	0.00366082	0.0146606	growth arrest and DNA damage inducible alpha[Source:HGNC Symbol;Acc:HGNC:4095]
ENSG00000122756	CNTFR	45.3458	19.6207	32.4832	1.22698	0.327659	3.74469	0.00018062	0.00120597	ciliary neurotrophic factor receptor [Source:HGNCSymbol;Acc:HGNC:2170]
ENSG00000123095	BHLHE41	197.121	96.2081	146.665	1.03388	0.249328	4.14666	3.37362e-05	0.000286286	basic helix-loop-helix family member e41[Source:HGNC Symbol;Acc:HGNC:16617]
ENSG00000124762	CDKN1A	6885.79	2773.84	4829.82	1.31179	0.172264	7.61499	2.63709e-14	1.53029e-12	cyclin dependent kinase inhibitor 1A [Source:HGNCSymbol;Acc:HGNC:1784]
ENSG00000127220	ABHD8	116.913	58.2159	87.5646	1.00358	0.187022	5.36612	8.04491e-08	1.43643e-06	abhydrolase domain containing 8 [Source:HGNCSymbol;Acc:HGNC:23759]
ENSG00000128965	CHAC1	1148.36	352.491	750.424	1.70398	0.255229	6.67626	2.45109e-11	9.18228e-10	ChaC glutathione specific gamma-glutamylcyclotransferase 1 [Source:HGNCSymbol;Acc:HGNC:28680]
ENSG00000129646	QRICH2	26.7112	6.78388	16.7475	1.96283	0.383561	5.1174	3.09772e-07	4.76245e-06	glutamine rich 2 [Source:HGNCSymbol;Acc:HGNC:25326]
ENSG00000130164	LDLR	3134.36	1066.32	2100.34	1.55571	0.12071	12.888	5.25616e-38	3.4568e-35	low density lipoprotein receptor [Source:HGNCSymbol;Acc:HGNC:6547]
ENSG00000130294	KIF1A	148.646	70.9119	109.779	1.07329	0.229238	4.68198	2.84114e-06	3.38365e-05	kinesin family member 1A [Source:HGNCSymbol;Acc:HGNC:888]
ENSG00000130766	SESN2	1613.5	551.714	1082.61	1.54822	0.408896	3.78635	0.000152876	0.00105402	sestrin 2 [Source:HGNC Symbol;Acc:HGNC:20746]"
ENSG00000131471	AOC3	20.1154	7.07881	13.5971	1.52836	0.505545	3.02319	0.00250126	0.0107088	amine oxidase copper containing 3 [Source:HGNCSymbol;Acc:HGNC:550]
ENSG00000131480	AOC2	44.8173	13.8666	29.3419	1.68429	0.286058	5.88792	3.91089e-09	9.14963e-08	amine oxidase copper containing 2 [Source:HGNCSymbol;Acc:HGNC:549]
ENSG00000132510	KDM6B	1007.1	443.553	725.327	1.18352	0.197234	6.00059	1.96597e-09	4.94121e-08	lysine demethylase 6B [Source:HGNCSymbol;Acc:HGNC:29012]
ENSG00000133794	ARNTL	332.799	165.798	249.299	1.00448	0.2834	3.54438	0.000393536	0.00230514	aryl hydrocarbon receptor nuclear translocator like[Source:HGNC Symbol;Acc:HGNC:701]
ENSG00000134824	FADS2	3431.39	1649.02	2540.2	1.05702	0.0847738	12.4687	1.10643e-35	5.95361e-33	fatty acid desaturase 2 [Source:HGNCSymbol;Acc:HGNC:3575]
ENSG00000135114	OASL	62.1515	26.3578	44.2546	1.23899	0.272167	4.5523	5.30616e-06	5.74697e-05	2'-5'-oligoadenylate synthetase like [Source:HGNCSymbol;Acc:HGNC:8090]
ENSG00000135924	DNAJB2	1773.58	861.015	1317.3	1.04236	0.143294	7.27429	3.48236e-13	1.76928e-11	DnaJ heat shock protein family (Hsp40) member B2[Source:HGNC Symbol;Acc:HGNC:5228]
ENSG00000137573	SULF1	21.1764	10.2417	15.7091	1.03133	0.420124	2.45482	0.0140955	0.0430406	sulfatase 1 [Source:HGNC Symbol;Acc:HGNC:20391]"
ENSG00000140450	ARRDC4	98.9008	46.108	72.5044	1.09414	0.18261	5.99169	2.0767e-09	5.17557e-08	arrestin domain containing 4 [Source:HGNCSymbol;Acc:HGNC:28087]
ENSG00000141682	PMAIP1	482.402	220.233	351.317	1.13106	0.450947	2.50819	0.012135	0.0382771	phorbol-12-myristate-13-acetate-induced protein 1[Source:HGNC Symbol;Acc:HGNC:9108]
ENSG00000142515	KLK3	42.7836	0	21.3918	7.92646	1.0578	7.49333	6.71471e-14	3.74947e-12	kallikrein related peptidase 3 [Source:HGNCSymbol;Acc:HGNC:6364]
ENSG00000142528	ZNF473	266.967	118.644	192.805	1.16905	0.139332	8.39037	4.84632e-17	4.21844e-15	zinc finger protein 473 [Source:HGNCSymbol;Acc:HGNC:23239]
ENSG00000142611	PRDM16	42.166	18.5991	30.3825	1.19447	0.279263	4.27724	1.89224e-05	0.000174051	PR/SET domain 16 [Source:HGNCSymbol;Acc:HGNC:14000]
ENSG00000143816	WNT9A	54.8366	18.817	36.8268	1.55395	0.272623	5.69999	1.19812e-08	2.57878e-07	Wnt family member 9A [Source:HGNCSymbol;Acc:HGNC:12778]
ENSG00000144488	ESPNL	22.0435	7.3613	14.7024	1.58366	0.386424	4.09825	4.16283e-05	0.000342219	espin like [Source:HGNC Symbol;Acc:HGNC:27937]"
ENSG00000145198	VWA5B2	15.7789	5.75673	10.7678	1.46755	0.45247	3.24343	0.00118101	0.0057803	von Willebrand factor A domain containing 5B2[Source:HGNC Symbol;Acc:HGNC:25144]
ENSG00000152503	TRIM36	56.9929	21.9768	39.4849	1.38408	0.287455	4.81496	1.4723e-06	1.9195e-05	tripartite motif containing 36 [Source:HGNCSymbol;Acc:HGNC:16280]
ENSG00000157214	STEAP2	23.1123	9.30055	16.2064	1.29753	0.413518	3.13778	0.00170231	0.00781083	STEAP2 metalloreductase [Source:HGNCSymbol;Acc:HGNC:17885]
ENSG00000157514	TSC22D3	3592.01	1455.24	2523.62	1.30353	0.136819	9.5274	1.61277e-21	2.32829e-19	TSC22 domain family member 3 [Source:HGNCSymbol;Acc:HGNC:3051]
ENSG00000159674	SPON2	39.8325	7.66386	23.7482	2.38919	0.359363	6.64841	2.96278e-11	1.08251e-09	spondin 2 [Source:HGNC Symbol;Acc:HGNC:11253]"
ENSG00000160588	MPZL3	49.3142	23.6116	36.4629	1.06163	0.284904	3.72626	0.000194345	0.0012817	myelin protein zero like 3 [Source:HGNCSymbol;Acc:HGNC:27279]
ENSG00000162772	ATF3	905.134	338.772	621.953	1.41782	0.491763	2.88313	0.0039374	0.0156046	activating transcription factor 3 [Source:HGNCSymbol;Acc:HGNC:785]
ENSG00000163472	TMEM79	393.391	146.347	269.869	1.42437	0.117767	12.0948	1.12569e-33	4.99945e-31	transmembrane protein 79 [Source:HGNCSymbol;Acc:HGNC:28196]
ENSG00000164061	BSN	42.4184	20.4728	31.4456	1.038	0.283069	3.66695	0.000245464	0.00155974	bassoon presynaptic cytomatrix protein [Source:HGNCSymbol;Acc:HGNC:1117]
ENSG00000166924	NYAP1	15.1053	7.3896	11.2475	1.03291	0.484907	2.13011	0.0331623	0.0844792	neuronal tyrosine phosphorylated phosphoinositide-3-kinase adaptor 1 [Source:HGNC Symbol;Acc:HGNC:22009]
ENSG00000167508	MVD	3051.47	1412.6	2232.04	1.11161	0.100415	11.0702	1.75034e-28	5.05378e-26	mevalonate diphosphate decarboxylase [Source:HGNCSymbol;Acc:HGNC:7529]
ENSG00000167703	SLC43A2	70.313	26.5229	48.418	1.40341	0.236893	5.92424	3.13752e-09	7.46052e-08	solute carrier family 43 member 2 [Source:HGNCSymbol;Acc:HGNC:23087]
ENSG00000172575	RASGRP1	31.4077	14.2412	22.8244	1.14156	0.307742	3.70948	0.000207682	0.00135626	RAS guanyl releasing protein 1 [Source:HGNCSymbol;Acc:HGNC:9878]
ENSG00000175105	ZNF654	180.905	90.5266	135.716	1.002	0.159615	6.2776	3.43832e-10	1.00253e-08	zinc finger protein 654 [Source:HGNCSymbol;Acc:HGNC:25612]
ENSG00000175197	DDIT3	2850.19	900.346	1875.27	1.66248	0.557518	2.98193	0.00286435	0.0119774	DNA damage inducible transcript 3 [Source:HGNCSymbol;Acc:HGNC:2726]
ENSG00000175556	LONRF3	145.792	65.0458	105.419	1.16676	0.188897	6.17667	6.5467e-10	1.79814e-08	LON peptidase N-terminal domain and ring finger 3[Source:HGNC Symbol;Acc:HGNC:21152]
ENSG00000176532	PRR15	17.3708	8.27684	12.8238	1.06092	0.472028	2.24758	0.0246028	0.0671233	proline rich 15 [Source:HGNCSymbol;Acc:HGNC:22310]
ENSG00000177453	NIM1K	28.1579	12.2987	20.2283	1.1983	0.484024	2.47571	0.013297	0.0410564	NIM1 serine/threonine protein kinase [Source:HGNCSymbol;Acc:HGNC:28646]
ENSG00000178607	ERN1	529.342	249.55	389.446	1.08517	0.389401	2.78677	0.00532358	0.0198767	endoplasmic reticulum to nucleus signaling 1[Source:HGNC Symbol;Acc:HGNC:3449]
ENSG00000179094	PER1	1345.31	663.71	1004.51	1.0193	0.243288	4.1897	2.79319e-05	0.000244932	period circadian regulator 1 [Source:HGNCSymbol;Acc:HGNC:8845]
ENSG00000180089	TMEM86B	14.7698	4.92662	9.84821	1.61701	0.522909	3.09233	0.00198591	0.00887461	transmembrane protein 86B [Source:HGNCSymbol;Acc:HGNC:28448]
ENSG00000180720	CHRM4	43.9982	14.6457	29.322	1.58349	0.510694	3.10067	0.00193086	0.0086713	cholinergic receptor muscarinic 4 [Source:HGNCSymbol;Acc:HGNC:1953]
ENSG00000180855	ZNF443	16.1123	7.65172	11.882	1.0805	0.425222	2.54102	0.0110529	0.0356717	zinc finger protein 443 [Source:HGNCSymbol;Acc:HGNC:20878]
ENSG00000182771	GRID1	17.422	6.96753	12.1948	1.30275	0.440884	2.95486	0.00312806	0.012871	glutamate ionotropic receptor delta type subunit 1[Source:HGNC Symbol;Acc:HGNC:4575]
ENSG00000182986	ZNF320	14.1343	6.52426	10.3293	1.13657	0.481571	2.36012	0.0182688	0.0528381	zinc finger protein 320 [Source:HGNCSymbol;Acc:HGNC:13842]
ENSG00000183668	PSG9	18.9978	2.88642	10.9421	2.80737	0.655525	4.28263	1.847e-05	0.000170712	pregnancy specific beta-1-glycoprotein 9[Source:HGNC Symbol;Acc:HGNC:9526]
ENSG00000184677	ZBTB40	768.523	344.493	556.508	1.15808	0.116546	9.9366	2.88509e-23	5.02261e-21	zinc finger and BTB domain containing 40[Source:HGNC Symbol;Acc:HGNC:29045]
ENSG00000185813	PCYT2	1473.42	681.005	1077.21	1.11376	0.115256	9.66339	4.31367e-22	6.63184e-20	phosphate cytidylyltransferase 2, ethanolamine[Source:HGNC Symbol;Acc:HGNC:8756]
ENSG00000186480	INSIG1	3206.32	1154.28	2180.3	1.47406	0.112553	13.0966	3.44217e-39	2.9106e-36	insulin induced gene 1 [Source:HGNCSymbol;Acc:HGNC:6083]
ENSG00000188573	FBLL1	140.659	52.3321	96.4955	1.42828	0.319267	4.4736	7.69123e-06	7.99375e-05	fibrillarin like 1 [Source:HGNCSymbol;Acc:HGNC:35458]
ENSG00000188818	ZDHHC11	28.9248	11.8835	20.4042	1.28245	0.321729	3.98613	6.71605e-05	0.000521	zinc finger DHHC-type containing 11 [Source:HGNCSymbol;Acc:HGNC:19158]
ENSG00000188994	ZNF292	370.814	167.494	269.154	1.14837	0.15037	7.63697	2.22398e-14	1.30958e-12	zinc finger protein 292 [Source:HGNCSymbol;Acc:HGNC:18410]
ENSG00000196338	NLGN3	41.338	15.308	28.323	1.45092	0.321384	4.51462	6.34318e-06	6.77101e-05	neuroligin 3 [Source:HGNC Symbol;Acc:HGNC:14289]"
ENSG00000196549	MME	35.9078	13.8141	24.861	1.37896	0.412107	3.34613	0.000819466	0.00424916	membrane metalloendopeptidase [Source:HGNCSymbol;Acc:HGNC:7154]
ENSG00000204388	HSPA1B	5203.09	1987.19	3595.14	1.38872	0.190419	7.29295	3.03247e-13	1.5608e-11	heat shock protein family A (Hsp70) member 1B[Source:HGNC Symbol;Acc:HGNC:5233]
ENSG00000204389	HSPA1A	9187.45	3419.65	6303.55	1.42582	0.20304	7.02235	2.18169e-12	9.53022e-11	heat shock protein family A (Hsp70) member 1A[Source:HGNC Symbol;Acc:HGNC:5232]
ENSG00000204839	MROH6	17.9382	7.88241	12.9103	1.17683	0.500393	2.35181	0.0186825	0.0537979	maestro heat like repeat family member 6[Source:HGNC Symbol;Acc:HGNC:27814]
ENSG00000214711	CAPN14	46.4745	16.8277	31.6511	1.47855	0.260583	5.67401	1.39494e-08	2.97431e-07	calpain 14 [Source:HGNC Symbol;Acc:HGNC:16664]"
ENSG00000244242	IFITM10	48.4231	15.4123	31.9177	1.65207	0.285553	5.78552	7.22884e-09	1.61767e-07	interferon induced transmembrane protein 10[Source:HGNC Symbol;Acc:HGNC:40022]
ENSG00000251493	FOXD1	377.925	170.007	273.966	1.151	0.141159	8.1539	3.52384e-16	2.81859e-14	forkhead box D1 [Source:HGNC Symbol;Acc:HGNC:3802]"
ENSG00000257704	INAFM1	67.171	32.5379	49.8544	1.03373	0.223186	4.63172	3.62647e-06	4.15774e-05	InaF motif containing 1 [Source:HGNCSymbol;Acc:HGNC:27406]

## Sheet: Downregulated
id	GeneName	baseMeanA	baseMeanB	baseMean	log2FoldChange	lfcSE	stat	pvalue	padj	Description
ENSG00000002587	HS3ST1	22.3592	49.3958	35.8775	-1.14897	0.320496	-3.58497	0.000337118	0.00202888	heparan sulfate-glucosamine 3-sulfotransferase 1[Source:HGNC Symbol;Acc:HGNC:5194]
ENSG00000003436	TFPI	643.295	1313.26	978.279	-1.0298	0.128279	-8.02781	9.92285e-16	7.34167e-14	tissue factor pathway inhibitor [Source:HGNCSymbol;Acc:HGNC:11760]
ENSG00000007968	E2F2	21.1326	42.2178	31.6752	-1.0035	0.363192	-2.76302	0.00572698	0.0211466	E2F transcription factor 2 [Source:HGNCSymbol;Acc:HGNC:3114]
ENSG00000014914	MTMR11	29.1772	67.9441	48.5606	-1.21697	0.223394	-5.44764	5.10429e-08	9.63709e-07	myotubularin related protein 11 [Source:HGNCSymbol;Acc:HGNC:24307]
ENSG00000019549	SNAI2	12.1682	27.7688	19.9685	-1.19117	0.35585	-3.34739	0.000815757	0.00423364	snail family transcriptional repressor 2[Source:HGNC Symbol;Acc:HGNC:11094]
ENSG00000040731	CDH10	65.6306	168.667	117.149	-1.36784	0.156395	-8.74605	2.20958e-18	2.23565e-16	cadherin 10 [Source:HGNC Symbol;Acc:HGNC:1749]"
ENSG00000041353	RAB27B	353.207	755.972	554.589	-1.09654	0.0905968	-12.1035	1.01176e-33	4.79088e-31	RAB27B, member RAS oncogene family [Source:HGNCSymbol;Acc:HGNC:9767]
ENSG00000050344	NFE2L3	29.847	80.145	54.996	-1.42733	0.209331	-6.81853	9.19753e-12	3.69086e-10	nuclear factor, erythroid 2 like 3 [Source:HGNCSymbol;Acc:HGNC:7783]
ENSG00000057294	PKP2	79.6637	193.875	136.769	-1.28427	0.179477	-7.15565	8.32799e-13	3.94347e-11	plakophilin 2 [Source:HGNC Symbol;Acc:HGNC:9024]"
ENSG00000075218	GTSE1	57.5034	123.698	90.6007	-1.10797	0.246582	-4.49332	7.01203e-06	7.41146e-05	G2 and S-phase expressed 1 [Source:HGNCSymbol;Acc:HGNC:13698]
ENSG00000075223	SEMA3C	32.8407	68.3552	50.5979	-1.05676	0.286807	-3.68457	0.000229091	0.0014723	semaphorin 3C [Source:HGNC Symbol;Acc:HGNC:10725]"
ENSG00000077092	RARB	52.1009	109.508	80.8047	-1.07523	0.173698	-6.19025	6.007e-10	1.66147e-08	retinoic acid receptor beta [Source:HGNCSymbol;Acc:HGNC:9865]
ENSG00000078401	EDN1	33.8714	102.436	68.1536	-1.60084	0.206982	-7.7342	1.04055e-14	6.34951e-13	endothelin 1 [Source:HGNC Symbol;Acc:HGNC:3176]"
ENSG00000079257	LXN	254.646	589.878	422.262	-1.21284	0.105584	-11.487	1.53369e-30	5.33996e-28	latexin [Source:HGNC Symbol;Acc:HGNC:13347]"
ENSG00000082482	KCNK2	302.259	615.967	459.113	-1.02827	0.104288	-9.85993	6.2095e-23	1.03533e-20	potassium two pore domain channel subfamily Kmember 2 [Source:HGNC Symbol;Acc:HGNC:6277]
ENSG00000084110	HAL	20.4187	48.2297	34.3242	-1.24825	0.266892	-4.67698	2.91133e-06	3.45333e-05	histidine ammonia-lyase [Source:HGNCSymbol;Acc:HGNC:4806]
ENSG00000088305	DNMT3B	20.1394	42.5985	31.369	-1.08135	0.415819	-2.60054	0.00930783	0.0310558	DNA methyltransferase 3 beta [Source:HGNCSymbol;Acc:HGNC:2979]
ENSG00000092295	TGM1	16.0049	34.215	25.1099	-1.09917	0.351295	-3.1289	0.00175461	0.00801355	transglutaminase 1 [Source:HGNCSymbol;Acc:HGNC:11777]
ENSG00000095303	PTGS1	6.6879	15.843	11.2654	-1.23614	0.435783	-2.83661	0.00455959	0.0175802	prostaglandin-endoperoxide synthase 1 [Source:HGNCSymbol;Acc:HGNC:9604]
ENSG00000100558	PLEK2	29.6037	66.2009	47.9023	-1.16	0.287531	-4.03433	5.47576e-05	0.000435048	pleckstrin 2 [Source:HGNC Symbol;Acc:HGNC:19238]"
ENSG00000100890	PRORP	16.5281	33.9087	25.2184	-1.04143	0.292318	-3.56265	0.000367126	0.00217956	protein only RNase P catalytic subunit [Source:HGNCSymbol;Acc:HGNC:19958]
ENSG00000101188	NTSR1	147.043	329.425	238.234	-1.1648	0.143606	-8.11112	5.01557e-16	3.90621e-14	neurotensin receptor 1 [Source:HGNCSymbol;Acc:HGNC:8039]
ENSG00000101265	RASSF2	19.1845	40.5395	29.862	-1.07541	0.325341	-3.30547	0.000948172	0.00480281	Ras association domain family member 2 [Source:HGNCSymbol;Acc:HGNC:9883]
ENSG00000101955	SRPX	648.33	1348.52	998.427	-1.05646	0.0963917	-10.9601	5.94574e-28	1.59967e-25	sushi repeat containing protein X-linked[Source:HGNC Symbol;Acc:HGNC:11309]
ENSG00000102174	PHEX	21.4854	44.5541	33.0198	-1.04252	0.255183	-4.08536	4.40076e-05	0.000358543	phosphate regulating endopeptidase homolog X-linked[Source:HGNC Symbol;Acc:HGNC:8918]
ENSG00000102271	KLHL4	20.8543	47.1156	33.9849	-1.17535	0.3751	-3.13343	0.00172773	0.00790298	kelch like family member 4 [Source:HGNCSymbol;Acc:HGNC:6355]
ENSG00000103034	NDRG4	141.942	288.229	215.085	-1.02189	0.210273	-4.85979	1.17509e-06	1.57718e-05	NDRG family member 4 [Source:HGNCSymbol;Acc:HGNC:14466]
ENSG00000104267	CA2	40.4839	105.398	72.9411	-1.38436	0.254309	-5.44361	5.22123e-08	9.82654e-07	carbonic anhydrase 2 [Source:HGNCSymbol;Acc:HGNC:1373]
ENSG00000104368	PLAT	67.4322	404.743	236.087	-2.58569	0.204638	-12.6354	1.34632e-36	7.58938e-34	plasminogen activator, tissue type [Source:HGNCSymbol;Acc:HGNC:9051]
ENSG00000104983	CCDC61	22.339	54.8928	38.6159	-1.3025	0.296944	-4.38636	1.15261e-05	0.000114372	coiled-coil domain containing 61 [Source:HGNCSymbol;Acc:HGNC:33629]
ENSG00000105668	UPK1A	8.89825	18.1576	13.5279	-1.03525	0.525595	-1.96967	0.0488761	0.115002	uroplakin 1A [Source:HGNC Symbol;Acc:HGNC:12577]"
ENSG00000105855	ITGB8	136.558	287.008	211.783	-1.07473	0.193673	-5.54921	2.86968e-08	5.71907e-07	integrin subunit beta 8 [Source:HGNCSymbol;Acc:HGNC:6163]
ENSG00000106484	MEST	54.8465	136.247	95.5466	-1.31167	0.164178	-7.98932	1.35688e-15	9.74882e-14	mesoderm specific transcript [Source:HGNCSymbol;Acc:HGNC:7028]
ENSG00000106571	GLI3	109.757	286.099	197.928	-1.38355	0.154986	-8.92698	4.37786e-19	4.79863e-17	GLI family zinc finger 3 [Source:HGNCSymbol;Acc:HGNC:4319]
ENSG00000107099	DOCK8	10.7238	22.5687	16.6463	-1.08601	0.350521	-3.09826	0.00194658	0.00873194	dedicator of cytokinesis 8 [Source:HGNCSymbol;Acc:HGNC:19191]
ENSG00000107984	DKK1	50.1408	122.357	86.2489	-1.28194	0.213208	-6.01261	1.82557e-09	4.61775e-08	dickkopf WNT signaling pathway inhibitor 1[Source:HGNC Symbol;Acc:HGNC:2891]
ENSG00000108231	LGI1	12.5384	29.7168	21.1276	-1.24842	0.33379	-3.74013	0.000183922	0.00122387	leucine rich glioma inactivated 1 [Source:HGNCSymbol;Acc:HGNC:6572]
ENSG00000108602	ALDH3A1	2708.41	8185.43	5446.92	-1.59563	0.359407	-4.43961	9.01225e-06	9.22101e-05	aldehyde dehydrogenase 3 family member A1[Source:HGNC Symbol;Acc:HGNC:405]
ENSG00000108821	COL1A1	14.2551	32.36	23.3076	-1.1818	0.5356	-2.2065	0.0273488	0.0729178	collagen type I alpha 1 chain [Source:HGNCSymbol;Acc:HGNC:2197]
ENSG00000109511	ANXA10	7.57498	21.964	14.7695	-1.54338	0.399136	-3.8668	0.000110272	0.000788765	annexin A10 [Source:HGNC Symbol;Acc:HGNC:534]"
ENSG00000109674	NEIL3	66.6358	149.941	108.288	-1.16827	0.231706	-5.04205	4.60577e-07	6.82392e-06	nei like DNA glycosylase 3 [Source:HGNCSymbol;Acc:HGNC:24573]
ENSG00000111247	RAD51AP1	26.4003	57.8285	42.1144	-1.13215	0.253435	-4.46724	7.92368e-06	8.20652e-05	RAD51 associated protein 1 [Source:HGNCSymbol;Acc:HGNC:16956]
ENSG00000111665	CDCA3	54.5138	129.221	91.8676	-1.24705	0.287846	-4.33235	1.47524e-05	0.000140611	cell division cycle associated 3 [Source:HGNCSymbol;Acc:HGNC:14624]
ENSG00000112175	BMP5	9.51126	24.4083	16.9598	-1.35549	0.368009	-3.6833	0.000230237	0.00147887	bone morphogenetic protein 5 [Source:HGNCSymbol;Acc:HGNC:1072]
ENSG00000112238	PRDM13	22.5904	49.1196	35.855	-1.12851	0.28188	-4.0035	6.24111e-05	0.000487671	PR/SET domain 13 [Source:HGNCSymbol;Acc:HGNC:13998]
ENSG00000112293	GPLD1	9.15182	21.5376	15.3447	-1.24919	0.376234	-3.32024	0.000899405	0.00458929	glycosylphosphatidylinositol specific phospholipaseD1 [Source:HGNC Symbol;Acc:HGNC:4459]
ENSG00000112902	SEMA5A	50.7337	136.125	93.4292	-1.41985	0.174974	-8.11462	4.87296e-16	3.82028e-14	semaphorin 5A [Source:HGNC Symbol;Acc:HGNC:10736]"
ENSG00000112984	KIF20A	150.55	438.478	294.514	-1.5425	0.2437	-6.32951	2.45949e-10	7.35238e-09	kinesin family member 20A [Source:HGNCSymbol;Acc:HGNC:9787]
ENSG00000113532	ST8SIA4	22.8286	58.542	40.6853	-1.37111	0.256785	-5.33953	9.31867e-08	1.64403e-06	ST8 alpha-N-acetyl-neuraminide alpha-2,8-sialyltransferase 4 [Source:HGNC Symbol;Acc:HGNC:10871]
ENSG00000114251	WNT5A	46.4265	101.216	73.8212	-1.11786	0.253099	-4.4167	1.00218e-05	0.000101055	Wnt family member 5A [Source:HGNCSymbol;Acc:HGNC:12784]
ENSG00000115318	LOXL3	20.4097	44.2762	32.343	-1.11177	0.308908	-3.59902	0.000319422	0.00194512	lysyl oxidase like 3 [Source:HGNCSymbol;Acc:HGNC:13869]
ENSG00000115380	EFEMP1	2650.55	6152.47	4401.51	-1.21482	0.0760694	-15.9699	2.07253e-57	6.13365e-54	EGF containing fibulin extracellular matrix protein1 [Source:HGNC Symbol;Acc:HGNC:3218]
ENSG00000115461	IGFBP5	11.7034	30.2778	20.9906	-1.36543	0.350322	-3.89764	9.71345e-05	0.000709802	insulin like growth factor binding protein 5[Source:HGNC Symbol;Acc:HGNC:5474]
ENSG00000116785	CFHR3	14.6598	31.0434	22.8516	-1.08511	0.328197	-3.30628	0.000945419	0.00479104	complement factor H related 3 [Source:HGNCSymbol;Acc:HGNC:16980]
ENSG00000117650	NEK2	115.326	233.291	174.309	-1.01638	0.281319	-3.61293	0.000302757	0.00185991	NIMA related kinase 2 [Source:HGNCSymbol;Acc:HGNC:7745]
ENSG00000118257	NRP2	22.3371	58.1603	40.2487	-1.37814	0.289448	-4.76127	1.92379e-06	2.42792e-05	neuropilin 2 [Source:HGNC Symbol;Acc:HGNC:8005]"
ENSG00000118777	ABCG2	247.349	512.966	380.158	-1.0527	0.149301	-7.05085	1.7783e-12	7.82586e-11	ATP binding cassette subfamily G member 2 (Juniorblood group) [Source:HGNC Symbol;Acc:HGNC:74]
ENSG00000118898	PPL	12.7695	27.8313	20.3004	-1.13031	0.324637	-3.48178	0.000498094	0.00281587	periplakin [Source:HGNC Symbol;Acc:HGNC:9273]"
ENSG00000119514	GALNT12	51.2526	108.769	80.0106	-1.08672	0.189497	-5.73474	9.76612e-09	2.11742e-07	polypeptide N-acetylgalactosaminyltransferase 12[Source:HGNC Symbol;Acc:HGNC:19877]
ENSG00000121236	TRIM6	17.959	48.7914	33.3752	-1.44587	0.29088	-4.97068	6.67192e-07	9.43635e-06	tripartite motif containing 6 [Source:HGNCSymbol;Acc:HGNC:16277]
ENSG00000121361	KCNJ8	5.54409	20.1869	12.8655	-1.88101	0.430128	-4.37314	1.22475e-05	0.00012042	potassium inwardly rectifying channel subfamily Jmember 8 [Source:HGNC Symbol;Acc:HGNC:6269]
ENSG00000122584	NXPH1	10.8869	53.5685	32.2277	-2.29078	0.292396	-7.8345	4.70704e-15	3.09566e-13	neurexophilin 1 [Source:HGNCSymbol;Acc:HGNC:20693]
ENSG00000122861	PLAU	8.61802	35.467	22.0425	-2.04625	0.408105	-5.01401	5.33062e-07	7.73332e-06	plasminogen activator, urokinase [Source:HGNCSymbol;Acc:HGNC:9052]
ENSG00000122986	HVCN1	246.393	515.667	381.03	-1.06629	0.197299	-5.40443	6.5013e-08	1.18586e-06	hydrogen voltage gated channel 1 [Source:HGNCSymbol;Acc:HGNC:28240]
ENSG00000123485	HJURP	285.379	663.139	474.259	-1.21708	0.226123	-5.38236	7.3515e-08	1.3226e-06	Holliday junction recognition protein [Source:HGNCSymbol;Acc:HGNC:25444]
ENSG00000123977	DAW1	80.5135	212.544	146.529	-1.40123	0.242634	-5.77509	7.69113e-09	1.70821e-07	dynein assembly factor with WD repeats 1[Source:HGNC Symbol;Acc:HGNC:26383]
ENSG00000124098	FAM210B	2625.39	5284.98	3955.19	-1.00959	0.065964	-15.3052	7.05657e-53	1.19337e-49	family with sequence similarity 210 member B[Source:HGNC Symbol;Acc:HGNC:16102]
ENSG00000124491	F13A1	14.5858	42.283	28.4344	-1.53634	0.446995	-3.43705	0.000588092	0.00323655	coagulation factor XIII A chain [Source:HGNCSymbol;Acc:HGNC:3531]
ENSG00000124731	TREM1	10.0486	20.8981	15.4734	-1.04651	0.470342	-2.225	0.026081	0.0702977	triggering receptor expressed on myeloid cells 1[Source:HGNC Symbol;Acc:HGNC:17760]
ENSG00000124882	EREG	13.795	44.6655	29.2303	-1.69789	0.322357	-5.26711	1.38585e-07	2.32705e-06	epiregulin [Source:HGNC Symbol;Acc:HGNC:3443]"
ENSG00000125637	PSD4	23.6632	58.51	41.0866	-1.30499	0.230052	-5.67259	1.40659e-08	2.98944e-07	pleckstrin and Sec7 domain containing 4[Source:HGNC Symbol;Acc:HGNC:19096]
ENSG00000125968	ID1	148.075	433.054	290.565	-1.54822	0.238815	-6.48296	8.99433e-11	2.97416e-09	inhibitor of DNA binding 1, HLH protein[Source:HGNC Symbol;Acc:HGNC:5360]
ENSG00000126787	DLGAP5	147.402	340.079	243.741	-1.20695	0.254129	-4.74936	2.04057e-06	2.54813e-05	DLG associated protein 5 [Source:HGNCSymbol;Acc:HGNC:16864]
ENSG00000127951	FGL2	2.29267	12.7902	7.54142	-2.47347	0.717168	-3.44894	0.000562799	0.00311765	fibrinogen like 2 [Source:HGNCSymbol;Acc:HGNC:3696]
ENSG00000128340	RAC2	8.0587	19.4969	13.7778	-1.25865	0.406125	-3.09918	0.00194059	0.00870838	Rac family small GTPase 2 [Source:HGNCSymbol;Acc:HGNC:9802]
ENSG00000128510	CPA4	12.9641	44.9954	28.9797	-1.79377	0.283021	-6.33793	2.32865e-10	7.03229e-09	carboxypeptidase A4 [Source:HGNCSymbol;Acc:HGNC:15740]
ENSG00000128849	CGNL1	35.6083	82.9056	59.2569	-1.21679	0.218248	-5.57525	2.47181e-08	5.01049e-07	cingulin like 1 [Source:HGNCSymbol;Acc:HGNC:25931]
ENSG00000129173	E2F8	5.4408	22.6328	14.0368	-2.04045	0.454028	-4.49411	6.9863e-06	7.39087e-05	E2F transcription factor 8 [Source:HGNCSymbol;Acc:HGNC:24727]
ENSG00000131747	TOP2A	691.021	1560.26	1125.64	-1.17515	0.173495	-6.7734	1.25793e-11	4.94729e-10	DNA topoisomerase II alpha [Source:HGNCSymbol;Acc:HGNC:11989]
ENSG00000132031	MATN3	18.418	47.0252	32.7216	-1.34398	0.303068	-4.43457	9.22548e-06	9.42289e-05	matrilin 3 [Source:HGNC Symbol;Acc:HGNC:6909]"
ENSG00000132357	CARD6	47.7675	103.579	75.6733	-1.11614	0.19411	-5.75002	8.92307e-09	1.95614e-07	caspase recruitment domain family member 6[Source:HGNC Symbol;Acc:HGNC:16394]
ENSG00000132688	NES	24.9187	66.0362	45.4775	-1.41028	0.33005	-4.27293	1.92924e-05	0.000176904	nestin [Source:HGNC Symbol;Acc:HGNC:7756]"
ENSG00000133069	TMCC2	36.1268	74.6936	55.4102	-1.04653	0.23832	-4.39126	1.12693e-05	0.000112389	transmembrane and coiled-coil domain family 2[Source:HGNC Symbol;Acc:HGNC:24239]
ENSG00000133111	RFXAP	36.9224	78.9478	57.9351	-1.09262	0.212069	-5.15221	2.57436e-07	4.02048e-06	regulatory factor X associated protein [Source:HGNCSymbol;Acc:HGNC:9988]
ENSG00000133121	STARD13	24.206	49.1244	36.6652	-1.02848	0.259117	-3.96918	7.21195e-05	0.000555105	StAR related lipid transfer domain containing 13[Source:HGNC Symbol;Acc:HGNC:19164]
ENSG00000134222	PSRC1	76.9332	156.671	116.802	-1.02623	0.184477	-5.56292	2.65297e-08	5.32303e-07	proline and serine rich coiled-coil 1 [Source:HGNCSymbol;Acc:HGNC:24472]
ENSG00000134259	NGF	3.37806	14.5341	8.9561	-2.10351	0.643374	-3.26949	0.0010774	0.0053477	nerve growth factor [Source:HGNCSymbol;Acc:HGNC:7808]
ENSG00000135046	ANXA1	3327.5	6863.73	5095.62	-1.04461	0.101352	-10.3067	6.56915e-25	1.36431e-22	annexin A1 [Source:HGNC Symbol;Acc:HGNC:533]"
ENSG00000135074	ADAM19	226.296	453.587	339.942	-1.00449	0.168701	-5.95428	2.61222e-09	6.40237e-08	ADAM metallopeptidase domain 19 [Source:HGNCSymbol;Acc:HGNC:197]
ENSG00000135919	SERPINE2	8234.39	16726.7	12480.5	-1.0224	0.182369	-5.60623	2.0678e-08	4.24977e-07	serpin family E member 2 [Source:HGNCSymbol;Acc:HGNC:8951]
ENSG00000135976	ANKRD36	16.8841	46.2469	31.5655	-1.44998	0.263342	-5.50609	3.6689e-08	7.17597e-07	ankyrin repeat domain 36 [Source:HGNCSymbol;Acc:HGNC:24079]
ENSG00000136160	EDNRB	9.04669	22.4483	15.7475	-1.31342	0.420971	-3.11999	0.0018086	0.00819058	endothelin receptor type B [Source:HGNCSymbol;Acc:HGNC:3180]
ENSG00000136205	TNS3	304.552	692.178	498.365	-1.18376	0.0907352	-13.0464	6.66631e-39	5.26105e-36	tensin 3 [Source:HGNC Symbol;Acc:HGNC:21616]"
ENSG00000136237	RAPGEF5	5.26802	17.8504	11.5592	-1.76504	0.491793	-3.589	0.000331953	0.00201005	Rap guanine nucleotide exchange factor 5[Source:HGNC Symbol;Acc:HGNC:16862]
ENSG00000136842	TMOD1	48.757	136.563	92.6598	-1.48942	0.222896	-6.68213	2.35498e-11	8.87842e-10	tropomodulin 1 [Source:HGNC Symbol;Acc:HGNC:11871]"
ENSG00000137486	ARRB1	29.2502	60.41	44.8301	-1.05269	0.242599	-4.33923	1.42986e-05	0.000136947	arrestin beta 1 [Source:HGNC Symbol;Acc:HGNC:711]"
ENSG00000137801	THBS1	16.5515	33.8574	25.2045	-1.03176	0.495943	-2.0804	0.0374885	0.0933703	thrombospondin 1 [Source:HGNCSymbol;Acc:HGNC:11785]
ENSG00000137819	PAQR5	76.028	170.194	123.111	-1.16385	0.140023	-8.31185	9.42237e-17	8.0246e-15	progestin and adipoQ receptor family member 5[Source:HGNC Symbol;Acc:HGNC:29645]
ENSG00000138061	CYP1B1	548.541	2081.97	1315.26	-1.92436	0.140008	-13.7446	5.4888e-43	5.4147e-40	cytochrome P450 family 1 subfamily B member 1[Source:HGNC Symbol;Acc:HGNC:2597]
ENSG00000138378	STAT4	20.9539	58.4524	39.7032	-1.48511	0.286662	-5.18071	2.21038e-07	3.51701e-06	signal transducer and activator of transcription 4[Source:HGNC Symbol;Acc:HGNC:11365]
ENSG00000138587	MNS1	15.5732	33.0363	24.3048	-1.0865	0.326581	-3.32691	0.000878148	0.00450217	meiosis specific nuclear structural 1 [Source:HGNCSymbol;Acc:HGNC:29636]
ENSG00000138772	ANXA3	277.016	570.26	423.638	-1.04249	0.114726	-9.08684	1.0196e-19	1.18334e-17	annexin A3 [Source:HGNC Symbol;Acc:HGNC:541]"
ENSG00000139190	VAMP1	17.2041	39.5955	28.3998	-1.21077	0.309034	-3.91791	8.93198e-05	0.000663759	vesicle associated membrane protein 1 [Source:HGNCSymbol;Acc:HGNC:12642]
ENSG00000139278	GLIPR1	21.5177	44.8023	33.16	-1.06933	0.273589	-3.90853	9.28588e-05	0.000686182	GLI pathogenesis related 1 [Source:HGNCSymbol;Acc:HGNC:17001]
ENSG00000139329	LUM	205.747	530.974	368.361	-1.36778	0.157822	-8.66659	4.45244e-18	4.42924e-16	lumican [Source:HGNC Symbol;Acc:HGNC:6724]"
ENSG00000139679	LPAR6	9.6659	23.6638	16.6649	-1.29189	0.358021	-3.60841	0.000308078	0.00188445	lysophosphatidic acid receptor 6 [Source:HGNCSymbol;Acc:HGNC:15520]
ENSG00000139926	FRMD6	491.255	1280.8	886.026	-1.38252	0.109064	-12.6762	8.00958e-37	4.74087e-34	FERM domain containing 6 [Source:HGNCSymbol;Acc:HGNC:19839]
ENSG00000139970	RTN1	487.463	1098.33	792.898	-1.17287	0.101169	-11.5932	4.46345e-31	1.6512e-28	reticulon 1 [Source:HGNC Symbol;Acc:HGNC:10467]"
ENSG00000140451	PIF1	12.5462	41.4941	27.0201	-1.72737	0.437976	-3.94398	8.01414e-05	0.00060854	PIF1 5'-to-3' DNA helicase [Source:HGNCSymbol;Acc:HGNC:26220]
ENSG00000140557	ST8SIA2	41.4447	85.6462	63.5454	-1.05643	0.212301	-4.97608	6.48834e-07	9.19869e-06	ST8 alpha-N-acetyl-neuraminide alpha-2,8-sialyltransferase 2 [Source:HGNC Symbol;Acc:HGNC:10870]
ENSG00000140678	ITGAX	3.12379	14.3585	8.74115	-2.18346	0.685502	-3.1852	0.00144655	0.00684972	integrin subunit alpha X [Source:HGNCSymbol;Acc:HGNC:6152]
ENSG00000140931	CMTM3	368.238	797.875	583.056	-1.11623	0.122583	-9.10593	8.55307e-20	1.01251e-17	CKLF like MARVEL transmembrane domain containing 3[Source:HGNC Symbol;Acc:HGNC:19174]
ENSG00000142408	CACNG8	10.927	50.8834	30.9052	-2.21899	0.298048	-7.44508	9.6887e-14	5.30994e-12	calcium voltage-gated channel auxiliary subunitgamma 8 [Source:HGNC Symbol;Acc:HGNC:13628]
ENSG00000143228	NUF2	79.4946	166.471	122.983	-1.06635	0.231254	-4.61115	4.00443e-06	4.51471e-05	NUF2 component of NDC80 kinetochore complex[Source:HGNC Symbol;Acc:HGNC:14621]
ENSG00000143382	ADAMTSL4	37.8032	83.7777	60.7905	-1.14904	0.185171	-6.20531	5.45897e-10	1.52055e-08	ADAMTS like 4 [Source:HGNC Symbol;Acc:HGNC:19706]"
ENSG00000144063	MALL	36.7808	102.146	69.4632	-1.47995	0.254262	-5.82059	5.864e-09	1.32985e-07	mal, T cell differentiation protein like[Source:HGNC Symbol;Acc:HGNC:6818]
ENSG00000144354	CDCA7	133.718	296.289	215.003	-1.14748	0.140302	-8.17863	2.87083e-16	2.34378e-14	cell division cycle associated 7 [Source:HGNCSymbol;Acc:HGNC:14628]
ENSG00000144642	RBMS3	26.9655	56.6714	41.8185	-1.06838	0.2825	-3.78189	0.000155641	0.00106996	RNA binding motif single stranded interactingprotein 3 [Source:HGNC Symbol;Acc:HGNC:13427]
ENSG00000145358	DDIT4L	182.513	572.993	377.753	-1.65198	0.194928	-8.47482	2.35434e-17	2.19454e-15	DNA damage inducible transcript 4 like [Source:HGNCSymbol;Acc:HGNC:30555]
ENSG00000145386	CCNA2	63.4443	170.969	117.207	-1.42999	0.249172	-5.73897	9.52561e-09	2.07287e-07	cyclin A2 [Source:HGNC Symbol;Acc:HGNC:1578]"
ENSG00000145920	CPLX2	12.2607	59.5111	35.8859	-2.27962	0.435637	-5.23286	1.66908e-07	2.75189e-06	complexin 2 [Source:HGNC Symbol;Acc:HGNC:2310]"
ENSG00000146376	ARHGAP18	58.5564	133.594	96.0754	-1.19007	0.172172	-6.91211	4.77493e-12	1.99034e-10	Rho GTPase activating protein 18 [Source:HGNCSymbol;Acc:HGNC:21035]
ENSG00000146678	IGFBP1	95.2849	196.518	145.902	-1.0457	0.219772	-4.75814	1.95388e-06	2.44762e-05	insulin like growth factor binding protein 1[Source:HGNC Symbol;Acc:HGNC:5469]
ENSG00000148344	PTGES	1288.48	3024.04	2156.26	-1.23075	0.166655	-7.38498	1.52474e-13	8.13059e-12	prostaglandin E synthase [Source:HGNCSymbol;Acc:HGNC:9599]
ENSG00000149380	P4HA3	122.605	261.209	191.907	-1.0901	0.179035	-6.08872	1.13814e-09	2.98082e-08	prolyl 4-hydroxylase subunit alpha 3 [Source:HGNCSymbol;Acc:HGNC:30135]
ENSG00000150637	CD226	237.3	485.49	361.395	-1.03328	0.109575	-9.42988	4.10565e-21	5.65147e-19	CD226 molecule [Source:HGNC Symbol;Acc:HGNC:16961]"
ENSG00000150687	PRSS23	1551.66	3989.34	2770.5	-1.36244	0.146973	-9.27003	1.86101e-20	2.34368e-18	serine protease 23 [Source:HGNCSymbol;Acc:HGNC:14370]
ENSG00000151150	ANK3	849.611	1853.44	1351.52	-1.12511	0.104277	-10.7895	3.85676e-27	9.92528e-25	ankyrin 3 [Source:HGNC Symbol;Acc:HGNC:494]"
ENSG00000152253	SPC25	45.8885	115.811	80.8496	-1.33679	0.294848	-4.53382	5.7926e-06	6.21694e-05	SPC25 component of NDC80 kinetochore complex[Source:HGNC Symbol;Acc:HGNC:24031]
ENSG00000153253	SCN3A	5.36232	17.0377	11.2	-1.65151	0.47379	-3.48573	0.000490789	0.00277989	sodium voltage-gated channel alpha subunit 3[Source:HGNC Symbol;Acc:HGNC:10590]
ENSG00000153558	FBXL2	17.4111	36.9997	27.2054	-1.09574	0.280144	-3.91136	9.17795e-05	0.000680329	F-box and leucine rich repeat protein 2[Source:HGNC Symbol;Acc:HGNC:13598]
ENSG00000154493	C10orf90	6.0727	18.6267	12.3497	-1.63647	0.441924	-3.70305	0.000213021	0.00138786	chromosome 10 open reading frame 90 [Source:HGNCSymbol;Acc:HGNC:26563]
ENSG00000155792	DEPTOR	18.0231	38.7843	28.4037	-1.11674	0.308734	-3.61716	0.000297857	0.00183456	DEP domain containing MTOR interacting protein[Source:HGNC Symbol;Acc:HGNC:22953]
ENSG00000155816	FMN2	12.5556	30.8497	21.7027	-1.30339	0.309681	-4.20879	2.56738e-05	0.000228344	formin 2 [Source:HGNC Symbol;Acc:HGNC:14074]"
ENSG00000156510	HKDC1	14.5269	37.5447	26.0358	-1.36587	0.380803	-3.58681	0.000334745	0.00202076	hexokinase domain containing 1 [Source:HGNCSymbol;Acc:HGNC:23302]
ENSG00000158825	CDA	10.1613	21.5093	15.8353	-1.07446	0.39829	-2.69767	0.00698269	0.0247266	cytidine deaminase [Source:HGNCSymbol;Acc:HGNC:1712]
ENSG00000161888	SPC24	32.109	71.0611	51.5851	-1.15116	0.241889	-4.75904	1.94512e-06	2.44028e-05	SPC24 component of NDC80 kinetochore complex[Source:HGNC Symbol;Acc:HGNC:26913]
ENSG00000161905	ALOX15	90.2546	291.337	190.796	-1.68929	0.167514	-10.0845	6.46838e-24	1.21544e-21	arachidonate 15-lipoxygenase [Source:HGNCSymbol;Acc:HGNC:433]
ENSG00000162040	HS3ST6	15.4291	42.598	29.0135	-1.47392	0.310995	-4.73936	2.14392e-06	2.65482e-05	heparan sulfate-glucosamine 3-sulfotransferase 6[Source:HGNC Symbol;Acc:HGNC:14178]
ENSG00000162576	MXRA8	18.6498	37.5622	28.106	-1.01209	0.340791	-2.96983	0.00297969	0.0123854	matrix remodeling associated 8 [Source:HGNCSymbol;Acc:HGNC:7542]
ENSG00000162946	DISC1	11.6431	26.9255	19.2843	-1.20805	0.336364	-3.5915	0.000328783	0.00199494	DISC1 scaffold protein [Source:HGNCSymbol;Acc:HGNC:2888]
ENSG00000163220	S100A9	5.71757	15.3308	10.5242	-1.4255	0.504816	-2.8238	0.00474586	0.0181348	S100 calcium binding protein A9 [Source:HGNCSymbol;Acc:HGNC:10499]
ENSG00000163430	FSTL1	435.841	976.026	705.933	-1.16305	0.0735011	-15.8236	2.13994e-56	4.22211e-53	follistatin like 1 [Source:HGNCSymbol;Acc:HGNC:3972]
ENSG00000163661	PTX3	17.1624	40.0817	28.622	-1.22819	0.27502	-4.46582	7.97626e-06	8.25376e-05	pentraxin 3 [Source:HGNC Symbol;Acc:HGNC:9692]"
ENSG00000163808	KIF15	42.7791	93.0708	67.9249	-1.12153	0.245669	-4.56522	4.98963e-06	5.47426e-05	kinesin family member 15 [Source:HGNCSymbol;Acc:HGNC:17273]
ENSG00000164251	F2RL1	17.1651	36.35	26.7575	-1.09003	0.288751	-3.77498	0.000160023	0.00109627	F2R like trypsin receptor 1 [Source:HGNCSymbol;Acc:HGNC:3538]
ENSG00000164283	ESM1	802.451	2613.81	1708.13	-1.70386	0.334587	-5.09242	3.53526e-07	5.40005e-06	endothelial cell specific molecule 1 [Source:HGNCSymbol;Acc:HGNC:3466]
ENSG00000164674	SYTL3	8.08156	16.3588	12.2202	-1.02099	0.405364	-2.51869	0.0117791	0.0373559	synaptotagmin like 3 [Source:HGNCSymbol;Acc:HGNC:15587]
ENSG00000164690	SHH	43.5055	104.831	74.1681	-1.26368	0.189766	-6.65918	2.75352e-11	1.01546e-09	sonic hedgehog signaling molecule [Source:HGNCSymbol;Acc:HGNC:10848]
ENSG00000164741	DLC1	49.31	139.869	94.5897	-1.50782	0.189132	-7.97231	1.5574e-15	1.09741e-13	DLC1 Rho GTPase activating protein [Source:HGNCSymbol;Acc:HGNC:2897]
ENSG00000165092	ALDH1A1	2901.25	6310.39	4605.82	-1.12101	0.0706389	-15.8695	1.0301e-56	2.43886e-53	aldehyde dehydrogenase 1 family member A1[Source:HGNC Symbol;Acc:HGNC:402]
ENSG00000165821	SALL2	13.4492	38.2804	25.8648	-1.50288	0.299231	-5.02249	5.10061e-07	7.45445e-06	spalt like transcription factor 2 [Source:HGNCSymbol;Acc:HGNC:10526]
ENSG00000165899	OTOGL	15.2642	34.3975	24.8309	-1.17418	0.369834	-3.17489	0.00149893	0.00704701	otogelin like [Source:HGNC Symbol;Acc:HGNC:26901]"
ENSG00000165929	TC2N	49.4789	126.67	88.0744	-1.36242	0.186774	-7.29446	2.99853e-13	1.55007e-11	tandem C2 domains, nuclear [Source:HGNCSymbol;Acc:HGNC:19859]
ENSG00000166741	NNMT	49.6899	100.749	75.2193	-1.01614	0.211564	-4.803	1.56309e-06	2.02228e-05	nicotinamide N-methyltransferase [Source:HGNCSymbol;Acc:HGNC:7861]
ENSG00000167964	RAB26	37.1126	76.9678	57.0402	-1.05374	0.205229	-5.13445	2.82966e-07	4.37305e-06	RAB26, member RAS oncogene family [Source:HGNCSymbol;Acc:HGNC:14259]
ENSG00000168062	BATF2	11.3166	26.3999	18.8582	-1.22632	0.406436	-3.01725	0.00255081	0.0108855	basic leucine zipper ATF-like transcription factor2 [Source:HGNC Symbol;Acc:HGNC:25163]
ENSG00000168497	CAVIN2	982.951	2717.9	1850.42	-1.46774	0.113491	-12.9326	2.94561e-38	2.05118e-35	caveolae associated protein 2 [Source:HGNCSymbol;Acc:HGNC:10690]
ENSG00000168772	CXXC4	4.47244	15.5212	9.99684	-1.81412	0.482274	-3.76158	0.00016884	0.00114344	CXXC finger protein 4 [Source:HGNCSymbol;Acc:HGNC:24593]
ENSG00000169247	SH3TC2	22.9834	47.8864	35.4349	-1.0572	0.322184	-3.28135	0.00103311	0.00516466	SH3 domain and tetratricopeptide repeats 2[Source:HGNC Symbol;Acc:HGNC:29427]
ENSG00000170381	SEMA3E	22.9045	50.2887	36.5966	-1.14039	0.267046	-4.27038	1.95136e-05	0.000178518	semaphorin 3E [Source:HGNC Symbol;Acc:HGNC:10727]"
ENSG00000170458	CD14	19.5002	60.5178	40.009	-1.6359	0.256745	-6.3717	1.8694e-10	5.82368e-09	CD14 molecule [Source:HGNC Symbol;Acc:HGNC:1628]"
ENSG00000170523	KRT83	6.50403	17.6113	12.0577	-1.45056	0.454605	-3.1908	0.00141877	0.00673704	keratin 83 [Source:HGNC Symbol;Acc:HGNC:6460]"
ENSG00000170579	DLGAP1	15.7506	36.4351	26.0928	-1.21159	0.334903	-3.61775	0.000297179	0.00183229	DLG associated protein 1 [Source:HGNCSymbol;Acc:HGNC:2905]
ENSG00000170917	NUDT6	23.1154	46.0191	34.5673	-1.00168	0.27479	-3.64525	0.000267137	0.00167918	nudix hydrolase 6 [Source:HGNCSymbol;Acc:HGNC:8053]
ENSG00000171320	ESCO2	26.6935	57.1742	41.9339	-1.10021	0.267238	-4.11696	3.83898e-05	0.000319816	establishment of sister chromatid cohesion N-acetyltransferase 2 [Source:HGNC Symbol;Acc:HGNC:27230]
ENSG00000171346	KRT15	16.6542	36.0351	26.3446	-1.11071	0.423826	-2.62067	0.00877575	0.0296651	keratin 15 [Source:HGNC Symbol;Acc:HGNC:6421]"
ENSG00000171522	PTGER4	11.1152	27.4644	19.2898	-1.30114	0.351505	-3.70162	0.000214228	0.00139266	prostaglandin E receptor 4 [Source:HGNCSymbol;Acc:HGNC:9596]
ENSG00000171604	CXXC5	80.3558	164.48	122.418	-1.03672	0.150871	-6.87152	6.35196e-12	2.617e-10	CXXC finger protein 5 [Source:HGNCSymbol;Acc:HGNC:26943]
ENSG00000171757	LRRC34	27.7927	66.7445	47.2686	-1.2672	0.253005	-5.0086	5.48282e-07	7.93468e-06	leucine rich repeat containing 34 [Source:HGNCSymbol;Acc:HGNC:28408]
ENSG00000172020	GAP43	7.73185	20.6613	14.1966	-1.40903	0.402709	-3.49887	0.000467235	0.00266432	growth associated protein 43 [Source:HGNCSymbol;Acc:HGNC:4140]
ENSG00000172137	CALB2	11.2958	34.0325	22.6642	-1.60213	0.357655	-4.47955	7.47998e-06	7.80847e-05	calbindin 2 [Source:HGNC Symbol;Acc:HGNC:1435]"
ENSG00000172209	GPR22	5.85076	27.2548	16.5528	-2.24095	0.470342	-4.76451	1.89315e-06	2.39672e-05	G protein-coupled receptor 22 [Source:HGNCSymbol;Acc:HGNC:4477]
ENSG00000172296	SPTLC3	86.8925	225.722	156.307	-1.37892	0.205941	-6.69569	2.14661e-11	8.30445e-10	serine palmitoyltransferase long chain base subunit3 [Source:HGNC Symbol;Acc:HGNC:16253]
ENSG00000172403	SYNPO2	24.3737	59.9298	42.1517	-1.29841	0.257903	-5.0345	4.7911e-07	7.06315e-06	synaptopodin 2 [Source:HGNC Symbol;Acc:HGNC:17732]"
ENSG00000172548	NIPAL4	4.84801	16.0538	10.4509	-1.70645	0.532929	-3.20202	0.00136466	0.0065325	NIPA like domain containing 4 [Source:HGNCSymbol;Acc:HGNC:28018]
ENSG00000173068	BNC2	49.1995	98.31	73.7548	-1.00039	0.199496	-5.0146	5.31448e-07	7.71936e-06	basonuclin 2 [Source:HGNC Symbol;Acc:HGNC:30988]"
ENSG00000173267	SNCG	11.0787	25.2474	18.163	-1.1933	0.417416	-2.85878	0.00425277	0.0166182	synuclein gamma [Source:HGNCSymbol;Acc:HGNC:11141]
ENSG00000173848	NET1	474.091	999.268	736.68	-1.0761	0.149683	-7.1892	6.51698e-13	3.1489e-11	neuroepithelial cell transforming 1 [Source:HGNCSymbol;Acc:HGNC:14592]
ENSG00000174501	ANKRD36C	8.56724	18.1265	13.3469	-1.08475	0.412182	-2.63172	0.00849532	0.0289229	ankyrin repeat domain 36C [Source:HGNCSymbol;Acc:HGNC:32946]
ENSG00000175544	CABP4	21.2999	42.8879	32.0939	-1.00655	0.259282	-3.88205	0.00010358	0.000749502	calcium binding protein 4 [Source:HGNCSymbol;Acc:HGNC:1386]
ENSG00000175906	ARL4D	991.053	2009.36	1500.2	-1.0196	0.131054	-7.77997	7.25428e-15	4.59231e-13	ADP ribosylation factor like GTPase 4D [Source:HGNCSymbol;Acc:HGNC:656]
ENSG00000176907	TCIM	26.0982	52.3408	39.2195	-1.01138	0.242105	-4.17746	2.94789e-05	0.000255469	transcriptional and immune response regulator[Source:HGNC Symbol;Acc:HGNC:1357]
ENSG00000177383	MAGEF1	151.284	324.912	238.098	-1.10424	0.12085	-9.13735	6.40021e-20	7.81089e-18	MAGE family member F1 [Source:HGNCSymbol;Acc:HGNC:29639]
ENSG00000178999	AURKB	124.38	279.228	201.804	-1.16736	0.225996	-5.16539	2.39941e-07	3.77716e-06	aurora kinase B [Source:HGNCSymbol;Acc:HGNC:11390]
ENSG00000179240	GVQW3	10.3799	26.4104	18.3952	-1.34876	0.391784	-3.44261	0.000576121	0.00317954	GVQW motif containing 3 [Source:HGNCSymbol;Acc:HGNC:51239]
ENSG00000179546	HTR1D	23.6779	54.0393	38.8586	-1.1829	0.302911	-3.90511	9.41818e-05	0.000692961	5-hydroxytryptamine receptor 1D [Source:HGNCSymbol;Acc:HGNC:5289]
ENSG00000182585	EPGN	144.97	454.04	299.505	-1.64496	0.148552	-11.0733	1.69116e-28	5.00499e-26	epithelial mitogen [Source:HGNCSymbol;Acc:HGNC:17470]
ENSG00000182752	PAPPA	147.067	425.425	286.246	-1.53079	0.192465	-7.95358	1.81192e-15	1.25436e-13	pappalysin 1 [Source:HGNC Symbol;Acc:HGNC:8602]"
ENSG00000182885	ADGRG3	7.60627	25.5011	16.5537	-1.74711	0.560559	-3.11673	0.00182869	0.00827524	adhesion G protein-coupled receptor G3 [Source:HGNCSymbol;Acc:HGNC:13728]
ENSG00000183742	MACC1	36.0355	95.6225	65.829	-1.40118	0.26486	-5.29026	1.2214e-07	2.09247e-06	MET transcriptional regulator MACC1 [Source:HGNCSymbol;Acc:HGNC:30215]
ENSG00000183891	TTC32	59.6287	194.189	126.909	-1.70683	0.151018	-11.3022	1.2797e-29	4.3283e-27	tetratricopeptide repeat domain 32 [Source:HGNCSymbol;Acc:HGNC:32954]
ENSG00000184368	MAP7D2	16.985	41.9991	29.492	-1.31228	0.370581	-3.54114	0.000398398	0.002329	MAP7 domain containing 2 [Source:HGNCSymbol;Acc:HGNC:25899]
ENSG00000184384	MAML2	27.5235	77.1416	52.3326	-1.48698	0.236587	-6.28512	3.27598e-10	9.62308e-09	mastermind like transcriptional coactivator 2[Source:HGNC Symbol;Acc:HGNC:16259]
ENSG00000184454	NCMAP	10.2447	22.2261	16.2354	-1.13356	0.396341	-2.86006	0.00423562	0.0165756	non-compact myelin associated protein [Source:HGNCSymbol;Acc:HGNC:29332]
ENSG00000185215	TNFAIP2	785.163	1896.16	1340.66	-1.27226	0.198278	-6.41653	1.39419e-10	4.46064e-09	TNF alpha induced protein 2 [Source:HGNCSymbol;Acc:HGNC:11895]
ENSG00000185361	TNFAIP8L1	16.2607	41.8445	29.0526	-1.36487	0.327333	-4.16968	3.05026e-05	0.000262303	TNF alpha induced protein 8 like 1 [Source:HGNCSymbol;Acc:HGNC:28279]
ENSG00000185585	OLFML2A	2030.82	4238.6	3134.71	-1.0617	0.0576865	-18.4046	1.20704e-75	1.4289e-71	olfactomedin like 2A [Source:HGNCSymbol;Acc:HGNC:27270]
ENSG00000185630	PBX1	365.15	875.213	620.182	-1.26169	0.101698	-12.4062	2.41854e-35	1.24481e-32	PBX homeobox 1 [Source:HGNC Symbol;Acc:HGNC:8632]"
ENSG00000186603	HPDL	23.5358	95.083	59.3094	-2.01781	0.239505	-8.4249	3.61045e-17	3.26263e-15	4-hydroxyphenylpyruvate dioxygenase like[Source:HGNC Symbol;Acc:HGNC:28242]
ENSG00000187720	THSD4	136.544	295.457	216	-1.11225	0.15943	-6.97641	3.02826e-12	1.28952e-10	thrombospondin type 1 domain containing 4[Source:HGNC Symbol;Acc:HGNC:25835]
ENSG00000188549	CCDC9B	188.369	509.049	348.709	-1.43397	0.110823	-12.9393	2.70067e-38	1.99816e-35	coiled-coil domain containing 9B [Source:HGNCSymbol;Acc:HGNC:33488]
ENSG00000188641	DPYD	28.1546	108.939	68.547	-1.95183	0.219042	-8.91077	5.06798e-19	5.5041e-17	dihydropyrimidine dehydrogenase [Source:HGNCSymbol;Acc:HGNC:3012]
ENSG00000196196	HRCT1	16.2755	47.0047	31.6401	-1.53375	0.292015	-5.25229	1.50217e-07	2.5046e-06	histidine rich carboxyl terminus 1 [Source:HGNCSymbol;Acc:HGNC:33872]
ENSG00000196584	XRCC2	21.6981	45.6292	33.6637	-1.07799	0.297079	-3.62865	0.000284909	0.00176954	X-ray repair cross complementing 2 [Source:HGNCSymbol;Acc:HGNC:12829]
ENSG00000197191	CYSRT1	20.5267	42.046	31.2863	-1.03019	0.273987	-3.76	0.000169914	0.00114874	cysteine rich tail 1 [Source:HGNCSymbol;Acc:HGNC:30529]
ENSG00000197632	SERPINB2	73.4921	463.751	268.622	-2.65983	0.222152	-11.973	4.91927e-33	2.00808e-30	serpin family B member 2 [Source:HGNCSymbol;Acc:HGNC:8584]
ENSG00000197977	ELOVL2	18.4341	40.6756	29.5549	-1.13083	0.33103	-3.4161	0.000635254	0.00345277	ELOVL fatty acid elongase 2 [Source:HGNCSymbol;Acc:HGNC:14416]
ENSG00000198353	HOXC4	8.23218	18.9431	13.5877	-1.19594	0.4821	-2.48069	0.0131129	0.040615	homeobox C4 [Source:HGNC Symbol;Acc:HGNC:5126]"
ENSG00000198829	SUCNR1	10.3362	21.1021	15.7191	-1.0309	0.406115	-2.53843	0.0111351	0.0358504	succinate receptor 1 [Source:HGNCSymbol;Acc:HGNC:4542]
ENSG00000204866	IGFL2	94.7666	199.836	147.301	-1.07894	0.205221	-5.25743	1.4608e-07	2.44251e-06	IGF like family member 2 [Source:HGNCSymbol;Acc:HGNC:32929]
ENSG00000205221	VIT	60.838	124.202	92.5202	-1.02871	0.2513	-4.09357	4.24783e-05	0.000347518	vitrin [Source:HGNC Symbol;Acc:HGNC:12697]"
ENSG00000205755	CRLF2	108.718	221.403	165.061	-1.02665	0.262854	-3.90579	9.39194e-05	0.00069229	cytokine receptor like factor 2 [Source:HGNCSymbol;Acc:HGNC:14281]
ENSG00000213347	MXD3	59.5729	158.99	109.282	-1.41482	0.263303	-5.37334	7.72931e-08	1.38846e-06	MAX dimerization protein 3 [Source:HGNCSymbol;Acc:HGNC:14008]
ENSG00000214357	NEURL1B	14.6634	48.3859	31.5246	-1.73198	0.291825	-5.93501	2.93826e-09	7.06198e-08	neuralized E3 ubiquitin protein ligase 1B[Source:HGNC Symbol;Acc:HGNC:35422]
ENSG00000215012	RTL10	199.845	404.834	302.34	-1.01862	0.127591	-7.98346	1.42286e-15	1.01296e-13	retrotransposon Gag like 10 [Source:HGNCSymbol;Acc:HGNC:26112]
ENSG00000221886	ZBED8	16.2996	44.947	30.6233	-1.46341	0.284564	-5.14262	2.70928e-07	4.19899e-06	zinc finger BED-type containing 8 [Source:HGNCSymbol;Acc:HGNC:30804]
ENSG00000224982	TMEM233	35.0513	71.5807	53.316	-1.04021	0.241398	-4.3091	1.63919e-05	0.00015364	transmembrane protein 233 [Source:HGNCSymbol;Acc:HGNC:37219]
ENSG00000227268	KLLN	11.1121	24.4069	17.7595	-1.12564	0.372839	-3.01912	0.0025351	0.0108302	killin, p53 regulated DNA replication inhibitor[Source:HGNC Symbol;Acc:HGNC:37212]
ENSG00000235750	KIAA0040	169.645	342.65	256.148	-1.01663	0.16255	-6.25428	3.99349e-10	1.15024e-08	KIAA0040 [Source:HGNC Symbol;Acc:HGNC:28950]"
ENSG00000240694	PNMA2	45.3581	112.075	78.7165	-1.30775	0.195736	-6.68119	2.37003e-11	8.90679e-10	PNMA family member 2 [Source:HGNCSymbol;Acc:HGNC:9159]
